# Supplementary material for: A novel classification method for LUAD that guides personalized immunotherapy on the basis of the cross-talk of coagulation- and macrophage-related genes
Source: Front Immunol. 2025 Feb 13;16:1518102. doi: 10.3389/fimmu.2025.1518102 (PMC11866059; doi:10.3389/fimmu.2025.1518102)
Supplement: Supplementary file 15 [file Table5.xlsx]

## Sheet: BP
Supplementary Table 5. The GO BP enrichment analysis for the differentially expressed genes between the three COMAR Clusters.
ID	Description	GeneRatio	BgRatio	pvalue	p.adjust	qvalue	geneID	Count
GO:0007159	leukocyte cell-cell adhesion	48/316	371/18723	1.43595e-28	1.43595e-28	3.54605e-25	RASGRP1/IL7/OLR1/CD40LG/ICOS/DPP4/SFTPD/HLA-DQB2/HLA-DQB1/HHLA2/SCGB1A1/VSIG4/LILRB1/AIF1/LILRB2/GPNMB/ITGB2/S100A8/S100A9/LAPTM5/HLA-DRA/FGL2/HLA-DPA1/HLA-DMB/CD74/NCKAP1L/CD86/FCGR2B/CD4/PTPRC/HLA-DPB1/HLA-DMA/SELPLG/RAC2/CRTAM/NOD2/CORO1A/CCL5/ITGB7/VNN1/HLA-DOB/CCL2/LAG3/ANXA1/CX3CR1/CCL19/HLA-DRB4/FGL1	48
GO:0042110	T cell activation	53/316	487/18723	8.95459e-28	8.95459e-28	1.10566e-24	RASGRP1/IL7/CD40LG/GPR183/SPINK5/ICOS/DPP4/SFTPD/CD1C/HLA-DQB2/HLA-DQB1/HHLA2/SCGB1A1/VSIG4/FCER1G/LILRB1/AIF1/LILRB2/GPNMB/LAPTM5/HLA-DRA/FGL2/HLA-DPA1/CLEC7A/MAFB/HLA-DMB/CLEC4A/CD74/NCKAP1L/CD86/PTGER4/FCGR2B/LCP1/DOCK2/CD4/PTPRC/HLA-DPB1/HLA-DMA/RAC2/CRTAM/CD2/NOD2/CORO1A/CCL5/VNN1/HLA-DOB/CCL2/LAG3/GPR18/ANXA1/CCL19/HLA-DRB4/FGL1	53
GO:0050863	regulation of T cell activation	43/316	329/18723	8.08598e-26	8.08598e-26	6.65604e-23	RASGRP1/IL7/CD40LG/SPINK5/ICOS/DPP4/SFTPD/HLA-DQB2/HLA-DQB1/HHLA2/SCGB1A1/VSIG4/LILRB1/AIF1/LILRB2/GPNMB/LAPTM5/HLA-DRA/FGL2/HLA-DPA1/HLA-DMB/CD74/NCKAP1L/CD86/FCGR2B/CD4/PTPRC/HLA-DPB1/HLA-DMA/RAC2/CRTAM/CD2/NOD2/CORO1A/CCL5/VNN1/HLA-DOB/CCL2/LAG3/ANXA1/CCL19/HLA-DRB4/FGL1	43
GO:1903037	regulation of leukocyte cell-cell adhesion	41/316	336/18723	1.75493e-23	1.75493e-23	1.05682e-20	RASGRP1/IL7/CD40LG/ICOS/DPP4/SFTPD/HLA-DQB2/HLA-DQB1/HHLA2/SCGB1A1/VSIG4/LILRB1/AIF1/LILRB2/GPNMB/ITGB2/LAPTM5/HLA-DRA/FGL2/HLA-DPA1/HLA-DMB/CD74/NCKAP1L/CD86/FCGR2B/CD4/PTPRC/HLA-DPB1/HLA-DMA/CRTAM/NOD2/CORO1A/CCL5/VNN1/HLA-DOB/CCL2/LAG3/ANXA1/CCL19/HLA-DRB4/FGL1	41
GO:0030595	leukocyte chemotaxis	35/316	230/18723	2.13977e-23	2.13977e-23	1.05682e-20	GPR183/PLA2G1B/DPP4/SFTPD/CALCA/FCER1G/CSF1R/AIF1/C3AR1/CCL4/ITGB2/CCL8/CXCL10/S100A8/CCL18/CXCL9/S100A9/SLAMF8/CD74/NCKAP1L/CCR5/C5AR1/CCR1/PLA2G7/RAC2/CXCL11/NOD2/CORO1A/CCL5/CCL2/GPR18/ANXA1/CX3CR1/CCL19/CXCL13	35
GO:0050900	leukocyte migration	42/316	369/18723	7.55025e-23	7.55025e-23	3.10753e-20	GPR183/MMP9/PLA2G1B/DPP4/SFTPD/CALCA/FCER1G/CSF1R/AIF1/C3AR1/CCL4/ITGB2/TREM2/CCL8/CXCL10/S100A8/CCL18/CXCL9/S100A9/HCK/SLAMF8/CD74/NCKAP1L/CCR5/C5AR1/PTGER4/CCR1/PLA2G7/SELPLG/RAC2/CRTAM/CXCL11/NOD2/CORO1A/CCL5/ITGB7/CCL2/GPR18/ANXA1/CX3CR1/CCL19/CXCL13	42
GO:0050867	positive regulation of cell activation	44/316	420/18723	1.91554e-22	1.91554e-22	6.75769e-20	RASGRP1/IL7/CD40LG/GPR183/IL33/CAPN3/ICOS/DPP4/HLA-DQB2/HLA-DQB1/HHLA2/LILRB1/TYROBP/AIF1/LILRB2/ITGB2/TREM2/PLA2G4A/ITGAM/HLA-DRA/HLA-DPA1/CLEC7A/HLA-DMB/CD74/NCKAP1L/CD86/CD4/PTPRC/HLA-DPB1/HLA-DMA/CTSC/FGR/PLEK/CD2/NOD2/CORO1A/CCL5/VNN1/HLA-DOB/TRBC1/CCL2/ANXA1/CCL19/HLA-DRB4	44
GO:0097529	myeloid leukocyte migration	33/316	220/18723	6.5823e-22	6.5823e-22	1.89165e-19	PLA2G1B/DPP4/SFTPD/CALCA/FCER1G/CSF1R/AIF1/C3AR1/CCL4/ITGB2/TREM2/CCL8/CXCL10/S100A8/CCL18/CXCL9/S100A9/SLAMF8/CD74/NCKAP1L/C5AR1/PTGER4/CCR1/PLA2G7/RAC2/CXCL11/NOD2/CCL5/CCL2/ANXA1/CX3CR1/CCL19/CXCL13	33
GO:0060326	cell chemotaxis	38/316	310/18723	6.89414e-22	6.89414e-22	1.89165e-19	GPR183/PLA2G1B/DPP4/SFTPD/CXCL14/CALCA/FCER1G/CSF1R/AIF1/C3AR1/CCL4/ITGB2/CCL8/CXCL10/S100A8/CCL18/CXCL9/S100A9/SLAMF8/CD74/NCKAP1L/CCR5/C5AR1/CCR1/PLA2G7/CCRL2/RAC2/CXCL11/BIN2/NOD2/CORO1A/CCL5/CCL2/GPR18/ANXA1/CX3CR1/CCL19/CXCL13	38
GO:0001819	positive regulation of cytokine production	45/316	467/18723	1.85148e-21	1.85148e-21	4.57218e-19	RASGRP1/IL7/CD40LG/IL33/TLR7/MNDA/PLA2G1B/MMP12/HHLA2/FCER1G/CD14/LILRB1/TYROBP/CSF1R/AIF1/LILRB2/C3AR1/TREM2/TLR8/PTGS2/LAPTM5/HLA-DPA1/CLEC7A/CYBB/IRF8/TLR1/CD74/CD86/C5AR1/PTGER4/CASP1/TLR2/CD4/PTPRC/HLA-DPB1/FGR/CRTAM/LY96/IFIH1/CD2/NOD2/IFI16/ANXA1/CCL19/CHI3L1	45
GO:0002696	positive regulation of leukocyte activation	42/316	409/18723	4.05052e-21	4.05052e-21	9.09333e-19	RASGRP1/IL7/CD40LG/GPR183/IL33/ICOS/DPP4/HLA-DQB2/HLA-DQB1/HHLA2/LILRB1/TYROBP/AIF1/LILRB2/ITGB2/TREM2/PLA2G4A/ITGAM/HLA-DRA/HLA-DPA1/CLEC7A/HLA-DMB/CD74/NCKAP1L/CD86/CD4/PTPRC/HLA-DPB1/HLA-DMA/CTSC/FGR/CD2/NOD2/CORO1A/CCL5/VNN1/HLA-DOB/TRBC1/CCL2/ANXA1/CCL19/HLA-DRB4	42
GO:0022407	regulation of cell-cell adhesion	43/316	448/18723	1.82308e-20	1.82308e-20	3.75171e-18	RASGRP1/IL7/CD40LG/ICOS/DPP4/SFTPD/HLA-DQB2/HLA-DQB1/HHLA2/SCGB1A1/VSIG4/LILRB1/AIF1/LILRB2/GPNMB/ITGB2/PDPN/LAPTM5/HLA-DRA/FGL2/HLA-DPA1/HLA-DMB/CD74/NCKAP1L/CD86/FCGR2B/CD4/PTPRC/HLA-DPB1/HLA-DMA/CRTAM/NOD2/CORO1A/CCL5/VNN1/HLA-DOB/CCL2/LAG3/ANXA1/CCL19/CXCL13/HLA-DRB4/FGL1	43
GO:0002683	negative regulation of immune system process	42/316	434/18723	3.86197e-20	3.86197e-20	7.33618e-18	BANK1/MNDA/C4BPA/SPINK5/DPP4/SFTPD/MMP12/SCGB1A1/VSIG4/LILRB1/LILRB3/TYROBP/LILRB2/GPNMB/TREM2/HCK/LAPTM5/FGL2/MAFB/SLAMF8/SAMHD1/CD74/NCKAP1L/CD86/LST1/PTGER4/FCGR2B/PTPRC/SAMSN1/FGR/CRTAM/GBP1/NOD2/IFI16/HLA-DOB/CCL2/LAG3/GPR18/ANXA1/CX3CR1/PPARG/FGL1	42
GO:0032103	positive regulation of response to external stimulus	41/316	427/18723	1.49592e-19	1.49592e-19	2.63867e-17	RASGRP1/IL33/TLR7/MNDA/APOH/CPB2/MMP12/TYROBP/CSF1R/AIF1/C3AR1/CCL4/ALOX5AP/TREM2/CXCL10/S100A8/TLR8/S100A9/PTGS2/HCK/CLEC7A/CD74/NCKAP1L/C5AR1/LY86/PTGER4/TLR2/CCR1/PLA2G7/CTSC/RAC2/CRTAM/LY96/NOD2/IFI16/CCL5/DDX60/LAG3/CX3CR1/CCL19/CXCL13	41
GO:0019882	antigen processing and presentation	23/316	106/18723	2.41301e-19	2.41301e-19	3.97257e-17	CD1C/HLA-DQB2/HLA-DQB1/CTSE/FCER1G/LILRB2/TREM2/HLA-DRA/FGL2/HLA-DPA1/HLA-DMB/CLEC4A/CD74/CTSS/FCGR2B/HLA-DPB1/HLA-DMA/PSMB8/NOD2/HLA-DOB/CCL19/HLA-DRB4/AZGP1	23
GO:0097530	granulocyte migration	26/316	148/18723	2.93175e-19	2.93175e-19	4.52493e-17	PLA2G1B/DPP4/FCER1G/CSF1R/C3AR1/CCL4/ITGB2/CCL8/CXCL10/S100A8/CCL18/CXCL9/S100A9/SLAMF8/CD74/NCKAP1L/C5AR1/PTGER4/RAC2/CXCL11/NOD2/CCL5/CCL2/ANXA1/CCL19/CXCL13	26
GO:0050870	positive regulation of T cell activation	30/316	216/18723	4.96241e-19	4.96241e-19	7.20856e-17	RASGRP1/IL7/CD40LG/ICOS/DPP4/HLA-DQB2/HLA-DQB1/HHLA2/LILRB1/AIF1/LILRB2/HLA-DRA/HLA-DPA1/HLA-DMB/CD74/NCKAP1L/CD86/CD4/PTPRC/HLA-DPB1/HLA-DMA/NOD2/CORO1A/CCL5/VNN1/HLA-DOB/CCL2/ANXA1/CCL19/HLA-DRB4	30
GO:0071621	granulocyte chemotaxis	24/316	125/18723	8.26273e-19	8.26273e-19	1.13359e-16	PLA2G1B/DPP4/FCER1G/CSF1R/C3AR1/CCL4/ITGB2/CCL8/CXCL10/S100A8/CCL18/CXCL9/S100A9/CD74/NCKAP1L/C5AR1/RAC2/CXCL11/NOD2/CCL5/CCL2/ANXA1/CCL19/CXCL13	24
GO:1903039	positive regulation of leukocyte cell-cell adhesion	31/316	239/18723	9.5358e-19	9.5358e-19	1.23939e-16	RASGRP1/IL7/CD40LG/ICOS/DPP4/HLA-DQB2/HLA-DQB1/HHLA2/LILRB1/AIF1/LILRB2/ITGB2/HLA-DRA/HLA-DPA1/HLA-DMB/CD74/NCKAP1L/CD86/CD4/PTPRC/HLA-DPB1/HLA-DMA/NOD2/CORO1A/CCL5/VNN1/HLA-DOB/CCL2/ANXA1/CCL19/HLA-DRB4	31
GO:0070663	regulation of leukocyte proliferation	31/316	245/18723	1.98023e-18	1.98023e-18	2.39766e-16	IL7/CD40LG/GPR183/IL33/MNDA/SFTPD/HHLA2/SCGB1A1/VSIG4/LILRB1/TYROBP/CSF1R/AIF1/LILRB2/GPNMB/CCL8/HLA-DPA1/HLA-DMB/CD74/NCKAP1L/CD86/LST1/FCGR2B/PTPRC/HLA-DPB1/RAC2/CRTAM/CORO1A/CCL5/ANXA1/CCL19	31
GO:0022409	positive regulation of cell-cell adhesion	33/316	284/18723	2.09251e-18	2.09251e-18	2.39766e-16	RASGRP1/IL7/CD40LG/ICOS/DPP4/HLA-DQB2/HLA-DQB1/HHLA2/LILRB1/AIF1/LILRB2/ITGB2/PDPN/HLA-DRA/HLA-DPA1/HLA-DMB/CD74/NCKAP1L/CD86/CD4/PTPRC/HLA-DPB1/HLA-DMA/NOD2/CORO1A/CCL5/VNN1/HLA-DOB/CCL2/ANXA1/CCL19/CXCL13/HLA-DRB4	33
GO:0030593	neutrophil chemotaxis	22/316	103/18723	2.13602e-18	2.13602e-18	2.39766e-16	PLA2G1B/DPP4/FCER1G/C3AR1/CCL4/ITGB2/CCL8/CXCL10/S100A8/CCL18/CXCL9/S100A9/CD74/NCKAP1L/C5AR1/RAC2/CXCL11/NOD2/CCL5/CCL2/CCL19/CXCL13	22
GO:0002495	antigen processing and presentation of peptide antigen via MHC class II	15/316	34/18723	2.56279e-18	2.56279e-18	2.75163e-16	HLA-DQB2/HLA-DQB1/CTSE/FCER1G/TREM2/HLA-DRA/HLA-DPA1/HLA-DMB/CD74/CTSS/FCGR2B/HLA-DPB1/HLA-DMA/HLA-DOB/HLA-DRB4	15
GO:0002443	leukocyte mediated immunity	40/316	440/18723	3.01734e-18	3.01734e-18	3.10468e-16	RASGRP1/CD40LG/C4BPA/PLA2G1B/CD1C/C7/HLA-DQB2/HLA-DQB1/C1QA/FCER1G/C1QB/LILRB1/TYROBP/ITGB2/TREM2/TLR8/ITGAM/HLA-DRA/HLA-DPA1/CLEC7A/HLA-DMB/CD74/NCKAP1L/FCGR2B/PTPRC/HLA-DPB1/HLA-DMA/CTSC/RAC2/FGR/CRTAM/BTN3A3/NOD2/CORO1A/HLA-DOB/TRBC1/LAG3/CX3CR1/HLA-DRB4/AZGP1	40
GO:1990266	neutrophil migration	23/316	122/18723	6.89533e-18	6.89533e-18	6.81113e-16	PLA2G1B/DPP4/FCER1G/C3AR1/CCL4/ITGB2/CCL8/CXCL10/S100A8/CCL18/CXCL9/S100A9/SLAMF8/CD74/NCKAP1L/C5AR1/RAC2/CXCL11/NOD2/CCL5/CCL2/CCL19/CXCL13	23
GO:0002504	antigen processing and presentation of peptide or polysaccharide antigen via MHC class II	15/316	36/18723	7.45824e-18	7.45824e-18	7.08382e-16	HLA-DQB2/HLA-DQB1/CTSE/FCER1G/TREM2/HLA-DRA/HLA-DPA1/HLA-DMB/CD74/CTSS/FCGR2B/HLA-DPB1/HLA-DMA/HLA-DOB/HLA-DRB4	15
GO:0070661	leukocyte proliferation	34/316	318/18723	8.47584e-18	8.47584e-18	7.75217e-16	RASGRP1/IL7/CD40LG/GPR183/IL33/MNDA/SFTPD/HHLA2/SCGB1A1/VSIG4/LILRB1/TYROBP/CSF1R/AIF1/LILRB2/GPNMB/TREM2/CCL8/HLA-DPA1/HLA-DMB/CD74/NCKAP1L/CD86/LST1/FCGR2B/DOCK2/PTPRC/HLA-DPB1/RAC2/CRTAM/CORO1A/CCL5/ANXA1/CCL19	34
GO:0019886	antigen processing and presentation of exogenous peptide antigen via MHC class II	14/316	30/18723	1.30242e-17	1.30242e-17	1.14868e-15	HLA-DQB2/HLA-DQB1/CTSE/FCER1G/HLA-DRA/HLA-DPA1/HLA-DMB/CD74/CTSS/FCGR2B/HLA-DPB1/HLA-DMA/HLA-DOB/HLA-DRB4	14
GO:0002478	antigen processing and presentation of exogenous peptide antigen	15/316	38/18723	2.01035e-17	2.01035e-17	1.7119e-15	HLA-DQB2/HLA-DQB1/CTSE/FCER1G/HLA-DRA/HLA-DPA1/HLA-DMB/CLEC4A/CD74/CTSS/FCGR2B/HLA-DPB1/HLA-DMA/HLA-DOB/HLA-DRB4	15
GO:0002764	immune response-regulating signaling pathway	40/316	468/18723	2.63394e-17	2.63394e-17	2.16815e-15	BANK1/BIRC3/TLR7/MNDA/TRAT1/HLA-DQB1/HHLA2/FCER1G/CD14/LILRB1/FCGR1B/TYROBP/LILRB2/CD33/C3AR1/TREM2/TLR8/HCK/LAPTM5/SLC15A3/CLEC7A/LCP2/TLR1/FPR3/NCKAP1L/CTSS/C5AR1/FCGR2B/TLR2/PTPRC/HLA-DPB1/FGR/BTN3A3/LY96/IFIH1/GBP1/NOD2/COLEC12/TRBC1/DDX60	40
GO:0019884	antigen processing and presentation of exogenous antigen	16/316	47/18723	2.78207e-17	2.78207e-17	2.21621e-15	CD1C/HLA-DQB2/HLA-DQB1/CTSE/FCER1G/HLA-DRA/HLA-DPA1/HLA-DMB/CLEC4A/CD74/CTSS/FCGR2B/HLA-DPB1/HLA-DMA/HLA-DOB/HLA-DRB4	16
GO:0050670	regulation of lymphocyte proliferation	28/316	225/18723	1.4712e-16	1.4712e-16	1.13534e-14	IL7/CD40LG/GPR183/MNDA/SFTPD/HHLA2/SCGB1A1/VSIG4/LILRB1/TYROBP/AIF1/LILRB2/GPNMB/HLA-DPA1/HLA-DMB/CD74/NCKAP1L/CD86/LST1/FCGR2B/PTPRC/HLA-DPB1/RAC2/CRTAM/CORO1A/CCL5/ANXA1/CCL19	28
GO:0048002	antigen processing and presentation of peptide antigen	17/316	62/18723	1.77389e-16	1.77389e-16	1.32745e-14	HLA-DQB2/HLA-DQB1/CTSE/FCER1G/TREM2/HLA-DRA/HLA-DPA1/HLA-DMB/CLEC4A/CD74/CTSS/FCGR2B/HLA-DPB1/HLA-DMA/HLA-DOB/HLA-DRB4/AZGP1	17
GO:0032944	regulation of mononuclear cell proliferation	28/316	227/18723	1.85861e-16	1.85861e-16	1.34994e-14	IL7/CD40LG/GPR183/MNDA/SFTPD/HHLA2/SCGB1A1/VSIG4/LILRB1/TYROBP/AIF1/LILRB2/GPNMB/HLA-DPA1/HLA-DMB/CD74/NCKAP1L/CD86/LST1/FCGR2B/PTPRC/HLA-DPB1/RAC2/CRTAM/CORO1A/CCL5/ANXA1/CCL19	28
GO:0002460	adaptive immune response based on somatic recombination of immune receptors built from immunoglobulin superfamily domains	34/316	356/18723	2.72946e-16	2.72946e-16	1.92581e-14	CD40LG/C4BPA/CD1C/C7/HLA-DQB2/HLA-DQB1/C1QA/FCER1G/C1QB/LILRB1/TREM2/TLR8/PLA2G4A/HLA-DRA/HLA-DPA1/CLEC7A/HLA-DMB/CD74/NCKAP1L/FCGR2B/CD4/PTPRC/HLA-DPB1/HLA-DMA/CTSC/BTN3A3/NOD2/HLA-DOB/TRBC1/ANXA1/CCL19/CXCL13/HLA-DRB4/AZGP1	34
GO:0002697	regulation of immune effector process	33/316	339/18723	4.37885e-16	4.37885e-16	2.98026e-14	RASGRP1/CD40LG/C4BPA/SPINK5/CD1C/VSIG4/LILRB1/TYROBP/ITGB2/TREM2/ITGAM/LAPTM5/HLA-DRA/FGL2/CLEC7A/HLA-DMB/SLAMF8/CD74/NCKAP1L/CD86/FCGR2B/PTPRC/NCF1/RAC2/FGR/CRTAM/NOD2/DDX60/LAG3/ANXA1/CX3CR1/CCL19/AZGP1	33
GO:0051251	positive regulation of lymphocyte activation	34/316	362/18723	4.52909e-16	4.52909e-16	2.98026e-14	RASGRP1/IL7/CD40LG/GPR183/ICOS/DPP4/HLA-DQB2/HLA-DQB1/HHLA2/LILRB1/TYROBP/AIF1/LILRB2/HLA-DRA/HLA-DPA1/CLEC7A/HLA-DMB/CD74/NCKAP1L/CD86/CD4/PTPRC/HLA-DPB1/HLA-DMA/NOD2/CORO1A/CCL5/VNN1/HLA-DOB/TRBC1/CCL2/ANXA1/CCL19/HLA-DRB4	34
GO:0002366	leukocyte activation involved in immune response	30/316	275/18723	4.58599e-16	4.58599e-16	2.98026e-14	RASGRP1/CD40LG/GPR183/CD1C/FCER1G/LILRB1/TYROBP/ITGB2/TREM2/ITGAM/HLA-DRA/FGL2/CLEC7A/HLA-DMB/IRF8/CD74/NCKAP1L/CD86/PTGER4/FCGR2B/LCP1/DOCK2/PTPRC/DOCK10/RAC2/FGR/CORO1A/ANXA1/CX3CR1/CCL19	30
GO:0002263	cell activation involved in immune response	30/316	279/18723	6.82424e-16	6.82424e-16	4.3211e-14	RASGRP1/CD40LG/GPR183/CD1C/FCER1G/LILRB1/TYROBP/ITGB2/TREM2/ITGAM/HLA-DRA/FGL2/CLEC7A/HLA-DMB/IRF8/CD74/NCKAP1L/CD86/PTGER4/FCGR2B/LCP1/DOCK2/PTPRC/DOCK10/RAC2/FGR/CORO1A/ANXA1/CX3CR1/CCL19	30
GO:0046651	lymphocyte proliferation	30/316	288/18723	1.62796e-15	1.62796e-15	1.00505e-13	RASGRP1/IL7/CD40LG/GPR183/MNDA/SFTPD/HHLA2/SCGB1A1/VSIG4/LILRB1/TYROBP/AIF1/LILRB2/GPNMB/HLA-DPA1/HLA-DMB/CD74/NCKAP1L/CD86/LST1/FCGR2B/DOCK2/PTPRC/HLA-DPB1/RAC2/CRTAM/CORO1A/CCL5/ANXA1/CCL19	30
GO:0032943	mononuclear cell proliferation	30/316	291/18723	2.15928e-15	2.15928e-15	1.30056e-13	RASGRP1/IL7/CD40LG/GPR183/MNDA/SFTPD/HHLA2/SCGB1A1/VSIG4/LILRB1/TYROBP/AIF1/LILRB2/GPNMB/HLA-DPA1/HLA-DMB/CD74/NCKAP1L/CD86/LST1/FCGR2B/DOCK2/PTPRC/HLA-DPB1/RAC2/CRTAM/CORO1A/CCL5/ANXA1/CCL19	30
GO:0002237	response to molecule of bacterial origin	33/316	363/18723	3.26005e-15	3.26005e-15	1.91681e-13	HPGD/TFPI/SCGB1A1/CD14/LILRB1/LILRB2/TREM2/CXCL10/S100A8/CXCL9/S100A9/PTGS2/HCK/MRC1/ACP5/IRF8/TLR1/CCR5/CD86/C5AR1/LY86/PTGER4/CASP1/FCGR2B/TLR2/KMO/LY96/CXCL11/NOD2/CCL5/CCL2/CX3CR1/CXCL13	33
GO:0002449	lymphocyte mediated immunity	32/316	350/18723	7.466e-15	7.466e-15	4.2877e-13	RASGRP1/CD40LG/C4BPA/CD1C/C7/HLA-DQB2/HLA-DQB1/C1QA/FCER1G/C1QB/LILRB1/TREM2/TLR8/HLA-DRA/HLA-DPA1/HLA-DMB/CD74/NCKAP1L/FCGR2B/PTPRC/HLA-DPB1/HLA-DMA/CTSC/CRTAM/BTN3A3/NOD2/CORO1A/HLA-DOB/TRBC1/LAG3/HLA-DRB4/AZGP1	32
GO:0006968	cellular defense response	15/316	54/18723	8.81872e-15	8.81872e-15	4.94945e-13	IL33/MNDA/TRAT1/TYROBP/LILRB2/CXCL9/NCF2/CCR5/C5AR1/NCF1/CLEC5A/LSP1/LY96/CX3CR1/KLRC3	15
GO:0002274	myeloid leukocyte activation	26/316	223/18723	9.0992e-15	9.0992e-15	4.99339e-13	RASGRP1/IL33/VSIG4/C1QA/FCER1G/TYROBP/AIF1/CD33/ITGB2/TREM2/PLA2G4A/ITGAM/LCP2/TLR1/CD74/C5AR1/FCGR2B/DOCK2/TLR2/PTPRC/CTSC/RAC2/FGR/CD2/CCL5/CX3CR1	26
GO:0006909	phagocytosis	30/316	308/18723	1.00293e-14	1.00293e-14	5.38414e-13	C4BPA/SFTPD/FCER1G/CD14/TYROBP/AIF1/ITGB2/TREM2/MARCO/ITGAM/HCK/NCF2/CLEC7A/IRF8/MSR1/NCKAP1L/FCGR2B/DOCK2/TLR2/PTPRC/RAC2/FGR/ARHGAP25/BIN2/NOD2/CORO1A/COLEC12/TRBC1/CCL2/ANXA1	30
GO:0002688	regulation of leukocyte chemotaxis	20/316	122/18723	1.72262e-14	1.72262e-14	9.05101e-13	DPP4/CSF1R/AIF1/C3AR1/CCL4/CXCL10/SLAMF8/CD74/NCKAP1L/C5AR1/CCR1/PLA2G7/RAC2/NOD2/CCL5/CCL2/GPR18/CX3CR1/CCL19/CXCL13	20
GO:0050866	negative regulation of cell activation	25/316	210/18723	1.86492e-14	1.86492e-14	9.59452e-13	BANK1/MNDA/SFTPD/SCGB1A1/VSIG4/LILRB1/TYROBP/LILRB2/GPNMB/TREM2/LAPTM5/FGL2/CD74/NCKAP1L/CD86/LST1/FCGR2B/APOE/PTPRC/SAMSN1/FGR/CRTAM/LAG3/ANXA1/FGL1	25
GO:0045785	positive regulation of cell adhesion	35/316	437/18723	2.10871e-14	2.10871e-14	1.06274e-12	RASGRP1/IL7/CD40LG/RAC3/ICOS/DPP4/HLA-DQB2/HLA-DQB1/HHLA2/LILRB1/AIF1/LILRB2/ITGB2/PDPN/HLA-DRA/HLA-DPA1/HLA-DMB/CD74/NCKAP1L/CD86/CD4/PTPRC/HLA-DPB1/HLA-DMA/NOD2/CORO1A/CCL5/VNN1/HLA-DOB/CCL2/ANXA1/CCL19/CXCL13/HLA-DRB4/EPHA4	35
GO:0051250	negative regulation of lymphocyte activation	22/316	157/18723	2.40103e-14	2.40103e-14	1.18585e-12	BANK1/MNDA/SFTPD/SCGB1A1/VSIG4/LILRB1/TYROBP/LILRB2/GPNMB/LAPTM5/FGL2/CD74/NCKAP1L/CD86/LST1/FCGR2B/SAMSN1/FGR/CRTAM/LAG3/ANXA1/FGL1	22
GO:0032496	response to lipopolysaccharide	31/316	343/18723	2.7616e-14	2.7616e-14	1.3372e-12	HPGD/TFPI/SCGB1A1/CD14/LILRB1/LILRB2/TREM2/CXCL10/S100A8/CXCL9/S100A9/PTGS2/HCK/MRC1/ACP5/IRF8/CCR5/CD86/C5AR1/LY86/PTGER4/CASP1/TLR2/KMO/LY96/CXCL11/NOD2/CCL5/CCL2/CX3CR1/CXCL13	31
GO:1902105	regulation of leukocyte differentiation	28/316	279/18723	3.82031e-14	3.82031e-14	1.80815e-12	RASGRP1/IL7/SPINK5/LILRB1/LILRB3/TYROBP/LILRB2/TREM2/TESC/HLA-DRA/FGL2/MAFB/SLAMF8/CD74/NCKAP1L/CD86/FCGR2B/CD4/PTPRC/CCR1/EVI2B/CRTAM/HCLS1/CD2/VNN1/LAG3/ANXA1/CCL19	28
GO:0019221	cytokine-mediated signaling pathway	36/316	472/18723	3.88066e-14	3.88066e-14	1.80815e-12	IL7/BIRC3/IL33/MMP12/FCER1G/LILRB1/LILRB3/CSF1R/LILRB2/CCL4/TREM2/CCL8/CXCL10/CCL18/CXCL9/HCK/LAPTM5/SAMHD1/CD74/CCR5/CSF2RA/CASP1/CD4/PTPRC/CCR1/CCRL2/CXCL11/CCL5/CCL2/GREM2/CX3CR1/CCL19/PPARG/CXCL13/TNFRSF17/CRLF1	36
GO:0002253	activation of immune response	32/316	375/18723	5.15695e-14	5.15695e-14	2.35833e-12	BANK1/MNDA/C4BPA/TRAT1/C7/HLA-DQB1/MFAP4/HHLA2/VSIG4/C1QA/FCER1G/C1QB/TYROBP/C3AR1/TREM2/HCK/LAPTM5/CLEC7A/LCP2/FPR3/NCKAP1L/C5AR1/FCGR2B/PTPRC/HLA-DPB1/FGR/BTN3A3/GBP1/NOD2/IFI16/TRBC1/CFD	32
GO:1903131	mononuclear cell differentiation	34/316	426/18723	5.63693e-14	5.63693e-14	2.53095e-12	RASGRP1/IL7/CD40LG/GPR183/SPINK5/FCER1G/LILRB1/CSF1R/LILRB2/TREM2/HLA-DRA/FGL2/MAFB/SLAMF8/IRF8/CD74/NCKAP1L/CD86/PTGER4/FCGR2B/DOCK2/CD4/PTPRC/DOCK10/CRTAM/CD2/IFI16/VNN1/LAG3/GPR18/ANXA1/CCL19/PPARG/LY6D	34
GO:0071219	cellular response to molecule of bacterial origin	25/316	221/18723	6.10991e-14	6.10991e-14	2.69433e-12	TFPI/CD14/LILRB1/LILRB2/TREM2/CXCL10/CXCL9/HCK/MRC1/IRF8/TLR1/CCR5/CD86/LY86/CASP1/FCGR2B/TLR2/KMO/LY96/CXCL11/NOD2/CCL5/CCL2/CX3CR1/CXCL13	25
GO:0071706	tumor necrosis factor superfamily cytokine production	23/316	186/18723	9.43945e-14	9.43945e-14	3.99762e-12	RASGRP1/IL33/CD14/LILRB1/TYROBP/CD33/GPNMB/TREM2/CLEC7A/CYBB/CLEC4A/ACP5/TLR1/CD86/TLR2/PTPRC/LY96/IFIH1/CD2/NOD2/GPR18/CX3CR1/CCL19	23
GO:1903555	regulation of tumor necrosis factor superfamily cytokine production	23/316	186/18723	9.43945e-14	9.43945e-14	3.99762e-12	RASGRP1/IL33/CD14/LILRB1/TYROBP/CD33/GPNMB/TREM2/CLEC7A/CYBB/CLEC4A/ACP5/TLR1/CD86/TLR2/PTPRC/LY96/IFIH1/CD2/NOD2/GPR18/CX3CR1/CCL19	23
GO:0071216	cellular response to biotic stimulus	26/316	246/18723	9.55101e-14	9.55101e-14	3.99762e-12	TFPI/CD14/LILRB1/LILRB2/TREM2/CXCL10/CXCL9/HCK/CLEC7A/MRC1/IRF8/TLR1/CCR5/CD86/LY86/CASP1/FCGR2B/TLR2/KMO/LY96/CXCL11/NOD2/CCL5/CCL2/CX3CR1/CXCL13	26
GO:0002695	negative regulation of leukocyte activation	23/316	187/18723	1.06011e-13	1.06011e-13	4.36318e-12	BANK1/MNDA/SFTPD/SCGB1A1/VSIG4/LILRB1/TYROBP/LILRB2/GPNMB/LAPTM5/FGL2/CD74/NCKAP1L/CD86/LST1/FCGR2B/PTPRC/SAMSN1/FGR/CRTAM/LAG3/ANXA1/FGL1	23
GO:0002685	regulation of leukocyte migration	24/316	210/18723	1.574e-13	1.574e-13	6.37207e-12	DPP4/CSF1R/AIF1/C3AR1/CCL4/TREM2/CCL8/CXCL10/SLAMF8/CD74/NCKAP1L/C5AR1/PTGER4/CCR1/PLA2G7/RAC2/NOD2/CCL5/CCL2/GPR18/ANXA1/CX3CR1/CCL19/CXCL13	24
GO:0071674	mononuclear cell migration	23/316	196/18723	2.91629e-13	2.91629e-13	1.16156e-11	GPR183/CALCA/CSF1R/AIF1/C3AR1/CCL4/CCL8/CXCL10/CCL18/SLAMF8/CCR5/C5AR1/CCR1/PLA2G7/CRTAM/CXCL11/CCL5/ITGB7/CCL2/ANXA1/CX3CR1/CCL19/CXCL13	23
GO:0002831	regulation of response to biotic stimulus	29/316	327/18723	3.16903e-13	3.16903e-13	1.2422e-11	RASGRP1/BIRC3/MNDA/SPINK5/IFIT1/MMP12/VSIG4/LILRB1/TYROBP/TREM2/TLR8/HCK/FGL2/CLEC7A/SLAMF8/SAMHD1/LY86/FCGR2B/APOE/NCF1/FGR/CRTAM/LY96/NOD2/IFI16/CCL5/DDX60/LAG3/PPARG	29
GO:0042098	T cell proliferation	23/316	199/18723	4.03578e-13	4.03578e-13	1.55723e-11	RASGRP1/CD40LG/SFTPD/HHLA2/SCGB1A1/VSIG4/LILRB1/AIF1/LILRB2/GPNMB/HLA-DPA1/HLA-DMB/NCKAP1L/CD86/DOCK2/PTPRC/HLA-DPB1/RAC2/CRTAM/CORO1A/CCL5/ANXA1/CCL19	23
GO:0032640	tumor necrosis factor production	22/316	181/18723	4.71932e-13	4.71932e-13	1.76579e-11	RASGRP1/IL33/CD14/LILRB1/TYROBP/CD33/GPNMB/TREM2/CLEC7A/CYBB/CLEC4A/ACP5/TLR1/TLR2/PTPRC/LY96/IFIH1/CD2/NOD2/GPR18/CX3CR1/CCL19	22
GO:0032680	regulation of tumor necrosis factor production	22/316	181/18723	4.71932e-13	4.71932e-13	1.76579e-11	RASGRP1/IL33/CD14/LILRB1/TYROBP/CD33/GPNMB/TREM2/CLEC7A/CYBB/CLEC4A/ACP5/TLR1/TLR2/PTPRC/LY96/IFIH1/CD2/NOD2/GPR18/CX3CR1/CCL19	22
GO:0002399	MHC class II protein complex assembly	9/316	16/18723	1.02314e-12	1.02314e-12	3.71561e-11	HLA-DQB2/HLA-DQB1/HLA-DRA/HLA-DPA1/HLA-DMB/HLA-DPB1/HLA-DMA/HLA-DOB/HLA-DRB4	9
GO:0002503	peptide antigen assembly with MHC class II protein complex	9/316	16/18723	1.02314e-12	1.02314e-12	3.71561e-11	HLA-DQB2/HLA-DQB1/HLA-DRA/HLA-DPA1/HLA-DMB/HLA-DPB1/HLA-DMA/HLA-DOB/HLA-DRB4	9
GO:0042129	regulation of T cell proliferation	21/316	171/18723	1.32526e-12	1.32526e-12	4.74303e-11	CD40LG/SFTPD/HHLA2/SCGB1A1/VSIG4/LILRB1/AIF1/LILRB2/GPNMB/HLA-DPA1/HLA-DMB/NCKAP1L/CD86/PTPRC/HLA-DPB1/RAC2/CRTAM/CORO1A/CCL5/ANXA1/CCL19	21
GO:0042116	macrophage activation	17/316	106/18723	2.39751e-12	2.39751e-12	8.45798e-11	IL33/VSIG4/C1QA/TYROBP/AIF1/ITGB2/TREM2/PLA2G4A/ITGAM/TLR1/CD74/C5AR1/FCGR2B/TLR2/PTPRC/CTSC/CX3CR1	17
GO:0045088	regulation of innate immune response	23/316	218/18723	2.77566e-12	2.77566e-12	9.65411e-11	RASGRP1/BIRC3/MNDA/MMP12/VSIG4/LILRB1/TYROBP/TREM2/TLR8/HCK/CLEC7A/SLAMF8/SAMHD1/FCGR2B/APOE/NCF1/FGR/CRTAM/NOD2/IFI16/CCL5/LAG3/PPARG	23
GO:0002501	peptide antigen assembly with MHC protein complex	9/316	18/18723	4.22099e-12	4.22099e-12	1.44772e-10	HLA-DQB2/HLA-DQB1/HLA-DRA/HLA-DPA1/HLA-DMB/HLA-DPB1/HLA-DMA/HLA-DOB/HLA-DRB4	9
GO:0006959	humoral immune response	27/316	317/18723	5.57295e-12	5.57295e-12	1.88524e-10	IL7/GPR183/C4BPA/SPINK5/PLA2G1B/SFTPD/C7/HLA-DQB1/MFAP4/CXCL14/VSIG4/C1QA/C1QB/TREM2/CXCL10/CXCL9/S100A9/RNASE6/LYZ/FCGR2B/PTPRC/CXCL11/NOD2/TRBC1/CCL2/CFD/CXCL13	27
GO:0016064	immunoglobulin mediated immune response	22/316	207/18723	7.24293e-12	7.24293e-12	2.41706e-10	CD40LG/C4BPA/C7/HLA-DQB2/HLA-DQB1/C1QA/FCER1G/C1QB/TREM2/TLR8/HLA-DRA/HLA-DPA1/HLA-DMB/CD74/FCGR2B/PTPRC/HLA-DPB1/HLA-DMA/NOD2/HLA-DOB/TRBC1/HLA-DRB4	22
GO:0002396	MHC protein complex assembly	9/316	19/18723	7.90158e-12	7.90158e-12	2.6017e-10	HLA-DQB2/HLA-DQB1/HLA-DRA/HLA-DPA1/HLA-DMB/HLA-DPB1/HLA-DMA/HLA-DOB/HLA-DRB4	9
GO:0071222	cellular response to lipopolysaccharide	22/316	209/18723	8.7814e-12	8.7814e-12	2.85335e-10	TFPI/CD14/LILRB1/LILRB2/CXCL10/CXCL9/HCK/MRC1/IRF8/CCR5/CD86/LY86/CASP1/TLR2/KMO/LY96/CXCL11/NOD2/CCL5/CCL2/CX3CR1/CXCL13	22
GO:0030098	lymphocyte differentiation	29/316	374/18723	9.02933e-12	9.02933e-12	2.8958e-10	RASGRP1/IL7/CD40LG/GPR183/SPINK5/FCER1G/LILRB2/HLA-DRA/FGL2/MAFB/SLAMF8/IRF8/CD74/NCKAP1L/CD86/PTGER4/FCGR2B/DOCK2/CD4/PTPRC/DOCK10/CRTAM/CD2/VNN1/LAG3/GPR18/ANXA1/CCL19/LY6D	29
GO:0002548	monocyte chemotaxis	14/316	70/18723	9.43476e-12	9.43476e-12	2.98704e-10	CALCA/AIF1/CCL4/CCL8/CXCL10/CCL18/SLAMF8/CCR1/PLA2G7/CCL5/CCL2/ANXA1/CX3CR1/CCL19	14
GO:0019724	B cell mediated immunity	22/316	210/18723	9.661e-12	9.661e-12	3.01995e-10	CD40LG/C4BPA/C7/HLA-DQB2/HLA-DQB1/C1QA/FCER1G/C1QB/TREM2/TLR8/HLA-DRA/HLA-DPA1/HLA-DMB/CD74/FCGR2B/PTPRC/HLA-DPB1/HLA-DMA/NOD2/HLA-DOB/TRBC1/HLA-DRB4	22
GO:0002699	positive regulation of immune effector process	23/316	235/18723	1.31923e-11	1.31923e-11	4.07226e-10	RASGRP1/CD1C/LILRB1/TYROBP/ITGB2/TREM2/ITGAM/LAPTM5/HLA-DRA/CLEC7A/HLA-DMB/CD74/CD86/PTPRC/RAC2/FGR/CRTAM/NOD2/DDX60/LAG3/ANXA1/CCL19/AZGP1	23
GO:0001774	microglial cell activation	12/316	47/18723	1.33666e-11	1.33666e-11	4.07511e-10	C1QA/TYROBP/AIF1/ITGB2/TREM2/ITGAM/TLR1/C5AR1/TLR2/PTPRC/CTSC/CX3CR1	12
GO:0070098	chemokine-mediated signaling pathway	15/316	88/18723	1.92928e-11	1.92928e-11	5.81013e-10	CCL4/TREM2/CCL8/CXCL10/CCL18/CXCL9/CCR5/CCR1/CCRL2/CXCL11/CCL5/CCL2/CX3CR1/CCL19/CXCL13	15
GO:0034341	response to interferon-gamma	18/316	141/18723	2.85613e-11	2.85613e-11	8.49775e-10	AIF1/CCL4/CCL8/CCL18/HCK/HLA-DPA1/MRC1/IRF8/CD74/CASP1/TLR2/GBP2/GBP1/CCL5/KYNU/CCL2/CCL19/PPARG	18
GO:0032102	negative regulation of response to external stimulus	30/316	420/18723	3.03208e-11	3.03208e-11	8.91387e-10	TFPI/SPINK5/APOH/CPB2/DPP4/TSPAN8/MMP12/VSIG4/LILRB1/AIF1/TREM2/AOAH/SPP1/HCK/FGL2/SLAMF8/ACP5/SAMHD1/PTGER4/FCGR2B/APOE/PTPRC/FGR/NOD2/IFI16/CCL2/GPR18/PPARG/CXCL13/EPHA4	30
GO:1903706	regulation of hemopoiesis	28/316	367/18723	3.07413e-11	3.07413e-11	8.93116e-10	RASGRP1/IL7/SPINK5/LILRB1/LILRB3/TYROBP/LILRB2/TREM2/TESC/HLA-DRA/FGL2/MAFB/SLAMF8/CD74/NCKAP1L/CD86/FCGR2B/CD4/PTPRC/CCR1/EVI2B/CRTAM/HCLS1/CD2/VNN1/LAG3/ANXA1/CCL19	28
GO:0050920	regulation of chemotaxis	22/316	223/18723	3.18346e-11	3.18346e-11	9.14126e-10	GPR183/DPP4/CSF1R/AIF1/C3AR1/CCL4/TREM2/CXCL10/SLAMF8/CD74/NCKAP1L/C5AR1/CCR1/PLA2G7/RAC2/NOD2/CCL5/CCL2/GPR18/CX3CR1/CCL19/CXCL13	22
GO:0002690	positive regulation of leukocyte chemotaxis	15/316	94/18723	5.15925e-11	5.15925e-11	1.46444e-09	CSF1R/AIF1/C3AR1/CCL4/CXCL10/CD74/NCKAP1L/C5AR1/CCR1/PLA2G7/RAC2/CCL5/CX3CR1/CCL19/CXCL13	15
GO:0055074	calcium ion homeostasis	31/316	460/18723	6.09099e-11	6.09099e-11	1.70927e-09	SV2A/CAPN3/CLIC2/PLA2G1B/CALCA/C3AR1/CCL8/CXCL10/CXCL9/GPR65/FPR3/CCR5/C5AR1/PTGER4/APOE/SNX10/PTPRC/CCR1/CCRL2/CD52/LPAR6/CXCL11/CORO1A/CCL5/GPR18/CX3CR1/MCOLN3/CCL19/CALB1/ATP6V1B1/CXCL13	31
GO:0070665	positive regulation of leukocyte proliferation	18/316	150/18723	8.14286e-11	8.14286e-11	2.20294e-09	IL7/CD40LG/GPR183/HHLA2/CSF1R/AIF1/LILRB2/HLA-DPA1/HLA-DMB/CD74/NCKAP1L/CD86/PTPRC/HLA-DPB1/CORO1A/CCL5/ANXA1/CCL19	18
GO:0030217	T cell differentiation	23/316	257/18723	8.15927e-11	8.15927e-11	2.20294e-09	RASGRP1/IL7/GPR183/SPINK5/FCER1G/LILRB2/HLA-DRA/FGL2/MAFB/CD74/NCKAP1L/CD86/PTGER4/DOCK2/CD4/PTPRC/CRTAM/CD2/VNN1/LAG3/GPR18/ANXA1/CCL19	23
GO:1990868	response to chemokine	15/316	97/18723	8.20702e-11	8.20702e-11	2.20294e-09	CCL4/TREM2/CCL8/CXCL10/CCL18/CXCL9/CCR5/CCR1/CCRL2/CXCL11/CCL5/CCL2/CX3CR1/CCL19/CXCL13	15
GO:1990869	cellular response to chemokine	15/316	97/18723	8.20702e-11	8.20702e-11	2.20294e-09	CCL4/TREM2/CCL8/CXCL10/CCL18/CXCL9/CCR5/CCR1/CCRL2/CXCL11/CCL5/CCL2/CX3CR1/CCL19/CXCL13	15
GO:0050727	regulation of inflammatory response	28/316	386/18723	9.99343e-11	9.99343e-11	2.6536e-09	BIRC3/IL33/TLR7/MMP9/SCGB1A1/ALOX5AP/TREM2/AOAH/S100A8/S100A9/PTGS2/HCK/SLAMF8/ACP5/PTGER4/CASP1/FCGR2B/APOE/TLR2/PTPRC/PLA2G7/NCF1/CTSC/FGR/NOD2/CCL5/ANXA1/PPARG	28
GO:0002285	lymphocyte activation involved in immune response	20/316	194/18723	1.16022e-10	1.16022e-10	3.04802e-09	CD40LG/GPR183/CD1C/FCER1G/LILRB1/HLA-DRA/FGL2/HLA-DMB/IRF8/CD74/NCKAP1L/CD86/PTGER4/FCGR2B/LCP1/PTPRC/DOCK10/CORO1A/ANXA1/CCL19	20
GO:0002687	positive regulation of leukocyte migration	17/316	135/18723	1.27576e-10	1.27576e-10	3.31627e-09	CSF1R/AIF1/C3AR1/CCL4/TREM2/CCL8/CXCL10/CD74/NCKAP1L/C5AR1/CCR1/PLA2G7/RAC2/CCL5/CX3CR1/CCL19/CXCL13	17
GO:0071346	cellular response to interferon-gamma	16/316	118/18723	1.46455e-10	1.46455e-10	3.76735e-09	AIF1/CCL4/CCL8/CCL18/HCK/HLA-DPA1/MRC1/IRF8/CASP1/TLR2/GBP2/GBP1/CCL5/CCL2/CCL19/PPARG	16
GO:0002768	immune response-regulating cell surface receptor signaling pathway	25/316	315/18723	1.59403e-10	1.59403e-10	4.05815e-09	BANK1/MNDA/TRAT1/HLA-DQB1/HHLA2/FCER1G/LILRB1/FCGR1B/TYROBP/LILRB2/C3AR1/HCK/LAPTM5/CLEC7A/LCP2/FPR3/NCKAP1L/C5AR1/FCGR2B/PTPRC/HLA-DPB1/FGR/BTN3A3/GBP1/TRBC1	25
GO:0050671	positive regulation of lymphocyte proliferation	17/316	137/18723	1.6147e-10	1.6147e-10	4.06882e-09	IL7/CD40LG/GPR183/HHLA2/AIF1/LILRB2/HLA-DPA1/HLA-DMB/CD74/NCKAP1L/CD86/PTPRC/HLA-DPB1/CORO1A/CCL5/ANXA1/CCL19	17
GO:1902107	positive regulation of leukocyte differentiation	18/316	157/18723	1.7477e-10	1.7477e-10	4.31591e-09	RASGRP1/IL7/TYROBP/LILRB2/TREM2/TESC/HLA-DRA/CD74/NCKAP1L/CD86/CD4/PTPRC/CCR1/EVI2B/HCLS1/VNN1/ANXA1/CCL19	18
GO:1903708	positive regulation of hemopoiesis	18/316	157/18723	1.7477e-10	1.7477e-10	4.31591e-09	RASGRP1/IL7/TYROBP/LILRB2/TREM2/TESC/HLA-DRA/CD74/NCKAP1L/CD86/CD4/PTPRC/CCR1/EVI2B/HCLS1/VNN1/ANXA1/CCL19	18
GO:0032946	positive regulation of mononuclear cell proliferation	17/316	138/18723	1.81376e-10	1.81376e-10	4.43468e-09	IL7/CD40LG/GPR183/HHLA2/AIF1/LILRB2/HLA-DPA1/HLA-DMB/CD74/NCKAP1L/CD86/PTPRC/HLA-DPB1/CORO1A/CCL5/ANXA1/CCL19	17
GO:0072503	cellular divalent inorganic cation homeostasis	31/316	486/18723	2.39286e-10	2.39286e-10	5.79323e-09	SV2A/CAPN3/CLIC2/PLA2G1B/CALCA/C3AR1/CCL8/CXCL10/S100A8/CXCL9/S100A9/GPR65/FPR3/CCR5/C5AR1/PTGER4/APOE/PTPRC/CCR1/CCRL2/CD52/LPAR6/CXCL11/CORO1A/CCL5/GPR18/CX3CR1/MCOLN3/CCL19/CALB1/CXCL13	31
GO:0050868	negative regulation of T cell activation	16/316	122/18723	2.43676e-10	2.43676e-10	5.84224e-09	SFTPD/SCGB1A1/VSIG4/LILRB1/LILRB2/GPNMB/LAPTM5/FGL2/CD74/NCKAP1L/CD86/FCGR2B/CRTAM/LAG3/ANXA1/FGL1	16
GO:0070664	negative regulation of leukocyte proliferation	14/316	90/18723	3.25871e-10	3.25871e-10	7.73779e-09	IL33/MNDA/SFTPD/SCGB1A1/VSIG4/LILRB1/TYROBP/LILRB2/GPNMB/CCL8/CD86/LST1/FCGR2B/CRTAM	14
GO:1903557	positive regulation of tumor necrosis factor superfamily cytokine production	15/316	107/18723	3.43603e-10	3.43603e-10	8.08113e-09	RASGRP1/IL33/CD14/TYROBP/CLEC7A/CYBB/TLR1/CD86/TLR2/PTPRC/LY96/IFIH1/CD2/NOD2/CCL19	15
GO:0031349	positive regulation of defense response	23/316	278/18723	3.90648e-10	3.90648e-10	9.1009e-09	RASGRP1/IL33/TLR7/MNDA/MMP12/TYROBP/ALOX5AP/TREM2/S100A8/TLR8/S100A9/PTGS2/HCK/CLEC7A/PTGER4/TLR2/PLA2G7/CTSC/CRTAM/NOD2/IFI16/CCL5/LAG3	23
GO:0002577	regulation of antigen processing and presentation	8/316	20/18723	6.36616e-10	6.36616e-10	1.46926e-08	LILRB2/TREM2/FGL2/CD74/FCGR2B/NOD2/HLA-DOB/CCL19	8
GO:0006874	cellular calcium ion homeostasis	29/316	448/18723	6.68105e-10	6.68105e-10	1.52766e-08	SV2A/CAPN3/CLIC2/PLA2G1B/CALCA/C3AR1/CCL8/CXCL10/CXCL9/GPR65/FPR3/CCR5/C5AR1/PTGER4/APOE/PTPRC/CCR1/CCRL2/CD52/LPAR6/CXCL11/CORO1A/CCL5/GPR18/CX3CR1/MCOLN3/CCL19/CALB1/CXCL13	29
GO:0009615	response to virus	26/316	367/18723	7.96338e-10	7.96338e-10	1.80416e-08	BIRC3/TLR7/IFIT1/IFI44L/MMP12/LILRB1/CCL4/CCL8/CXCL10/TLR8/CXCL9/FGL2/RNASE6/SAMHD1/TLR2/PTPRC/ITGAX/FGR/IFIH1/GBP1/IFI44/IFI16/CCL5/DDX60/RTP4/CCL19	26
GO:0050777	negative regulation of immune response	19/316	194/18723	8.21445e-10	8.21445e-10	1.84412e-08	C4BPA/SPINK5/MMP12/VSIG4/LILRB1/TREM2/HCK/FGL2/SLAMF8/SAMHD1/NCKAP1L/FCGR2B/PTPRC/SAMSN1/FGR/NOD2/IFI16/ANXA1/PPARG	19
GO:0002286	T cell activation involved in immune response	15/316	114/18723	8.5398e-10	8.5398e-10	1.89337e-08	GPR183/CD1C/FCER1G/LILRB1/HLA-DRA/FGL2/HLA-DMB/CD74/NCKAP1L/CD86/PTGER4/FCGR2B/LCP1/ANXA1/CCL19	15
GO:0070374	positive regulation of ERK1 and ERK2 cascade	20/316	217/18723	8.58713e-10	8.58713e-10	1.89337e-08	RASGRP1/GPR183/CSF1R/CCL4/GPNMB/TREM2/CCL8/MARCO/CCL18/CD74/C5AR1/APOE/CD4/PTPRC/CCR1/NOD2/CCL5/CCL2/CCL19/CHI3L1	20
GO:0007204	positive regulation of cytosolic calcium ion concentration	24/316	319/18723	1.10598e-09	1.10598e-09	2.39777e-08	CAPN3/CLIC2/PLA2G1B/CALCA/C3AR1/CXCL10/CXCL9/GPR65/FPR3/CCR5/C5AR1/PTGER4/PTPRC/CCR1/CCRL2/CD52/LPAR6/CXCL11/CORO1A/GPR18/CX3CR1/MCOLN3/CCL19/CXCL13	24
GO:0001910	regulation of leukocyte mediated cytotoxicity	13/316	82/18723	1.1069e-09	1.1069e-09	2.39777e-08	RASGRP1/CD1C/LILRB1/TYROBP/ITGAM/HLA-DRA/NCKAP1L/FCGR2B/PTPRC/CRTAM/LAG3/CX3CR1/AZGP1	13
GO:0031341	regulation of cell killing	14/316	99/18723	1.1954e-09	1.1954e-09	2.56697e-08	RASGRP1/CD1C/LILRB1/TYROBP/ITGAM/HLA-DRA/CLEC7A/NCKAP1L/FCGR2B/PTPRC/CRTAM/LAG3/CX3CR1/AZGP1	14
GO:0042102	positive regulation of T cell proliferation	14/316	101/18723	1.56552e-09	1.56552e-09	3.33278e-08	CD40LG/HHLA2/AIF1/LILRB2/HLA-DPA1/HLA-DMB/NCKAP1L/CD86/PTPRC/HLA-DPB1/CORO1A/CCL5/ANXA1/CCL19	14
GO:0051480	regulation of cytosolic calcium ion concentration	25/316	353/18723	1.71883e-09	1.71883e-09	3.62787e-08	CAPN3/CLIC2/PLA2G1B/CALCA/C3AR1/CXCL10/CXCL9/GPR65/FPR3/CCR5/C5AR1/PTGER4/PTPRC/CCR1/CCRL2/CD52/LPAR6/CXCL11/CORO1A/GPR18/CX3CR1/MCOLN3/CCL19/CALB1/CXCL13	25
GO:0002703	regulation of leukocyte mediated immunity	20/316	226/18723	1.75157e-09	1.75157e-09	3.66565e-08	RASGRP1/C4BPA/CD1C/LILRB1/TYROBP/ITGB2/TREM2/ITGAM/HLA-DRA/CLEC7A/NCKAP1L/FCGR2B/PTPRC/RAC2/FGR/CRTAM/NOD2/LAG3/CX3CR1/AZGP1	20
GO:0032677	regulation of interleukin-8 production	14/316	102/18723	1.7873e-09	1.7873e-09	3.70899e-08	TLR7/PLA2G1B/CD14/CD33/TLR8/CLEC7A/TLR1/CD74/TLR2/PTPRC/CD2/NOD2/ANXA1/CHI3L1	14
GO:0032637	interleukin-8 production	14/316	103/18723	2.03736e-09	2.03736e-09	4.15801e-08	TLR7/PLA2G1B/CD14/CD33/TLR8/CLEC7A/TLR1/CD74/TLR2/PTPRC/CD2/NOD2/ANXA1/CHI3L1	14
GO:0032760	positive regulation of tumor necrosis factor production	14/316	103/18723	2.03736e-09	2.03736e-09	4.15801e-08	RASGRP1/IL33/CD14/TYROBP/CLEC7A/CYBB/TLR1/TLR2/PTPRC/LY96/IFIH1/CD2/NOD2/CCL19	14
GO:0002468	dendritic cell antigen processing and presentation	7/316	15/18723	2.09234e-09	2.09234e-09	4.23523e-08	HLA-DRA/FGL2/CLEC4A/CD74/FCGR2B/NOD2/CCL19	7
GO:0050921	positive regulation of chemotaxis	16/316	141/18723	2.13671e-09	2.13671e-09	4.25528e-08	CSF1R/AIF1/C3AR1/CCL4/TREM2/CXCL10/CD74/NCKAP1L/C5AR1/CCR1/PLA2G7/RAC2/CCL5/CX3CR1/CCL19/CXCL13	16
GO:1903038	negative regulation of leukocyte cell-cell adhesion	16/316	141/18723	2.13671e-09	2.13671e-09	4.25528e-08	SFTPD/SCGB1A1/VSIG4/LILRB1/LILRB2/GPNMB/LAPTM5/FGL2/CD74/NCKAP1L/CD86/FCGR2B/CRTAM/LAG3/ANXA1/FGL1	16
GO:0001818	negative regulation of cytokine production	25/316	357/18723	2.16524e-09	2.16524e-09	4.27761e-08	BANK1/SFTPD/SCGB1A1/VSIG4/LILRB1/TYROBP/CD33/GPNMB/TREM2/TLR8/LAPTM5/CLEC4A/ACP5/NCKAP1L/PTGER4/FCGR2B/PTPRC/SRGN/GBP1/NOD2/LAG3/GPR18/ANXA1/CX3CR1/CDH3	25
GO:0002573	myeloid leukocyte differentiation	19/316	208/18723	2.65758e-09	2.65758e-09	5.20859e-08	GPR183/MMP9/LILRB1/LILRB3/TYROBP/CSF1R/TREM2/TESC/MAFB/CD74/TLR2/SNX10/CD4/CCR1/EVI2B/HCLS1/IFI16/CCL19/PPARG	19
GO:0001909	leukocyte mediated cytotoxicity	15/316	124/18723	2.80835e-09	2.80835e-09	5.46075e-08	RASGRP1/CD1C/LILRB1/TYROBP/ITGAM/HLA-DRA/NCKAP1L/FCGR2B/PTPRC/CTSC/CRTAM/CORO1A/LAG3/CX3CR1/AZGP1	15
GO:0045580	regulation of T cell differentiation	16/316	146/18723	3.56902e-09	3.56902e-09	6.88563e-08	RASGRP1/IL7/SPINK5/LILRB2/HLA-DRA/FGL2/CD74/NCKAP1L/CD86/PTPRC/CRTAM/CD2/VNN1/LAG3/ANXA1/CCL19	16
GO:0002429	immune response-activating cell surface receptor signaling pathway	22/316	291/18723	5.10584e-09	5.10584e-09	9.69903e-08	BANK1/MNDA/TRAT1/HLA-DQB1/HHLA2/FCER1G/TYROBP/C3AR1/HCK/LAPTM5/CLEC7A/LCP2/FPR3/NCKAP1L/C5AR1/FCGR2B/PTPRC/HLA-DPB1/FGR/BTN3A3/GBP1/TRBC1	22
GO:0002757	immune response-activating signal transduction	22/316	291/18723	5.10584e-09	5.10584e-09	9.69903e-08	BANK1/MNDA/TRAT1/HLA-DQB1/HHLA2/FCER1G/TYROBP/C3AR1/HCK/LAPTM5/CLEC7A/LCP2/FPR3/NCKAP1L/C5AR1/FCGR2B/PTPRC/HLA-DPB1/FGR/BTN3A3/GBP1/TRBC1	22
GO:0032609	interferon-gamma production	14/316	112/18723	6.20711e-09	6.20711e-09	1.15002e-07	RASGRP1/TLR7/SCGB1A1/CD14/LILRB1/TLR8/LAPTM5/HLA-DPA1/CLEC7A/IRF8/HLA-DPB1/CRTAM/CD2/NOD2	14
GO:0032649	regulation of interferon-gamma production	14/316	112/18723	6.20711e-09	6.20711e-09	1.15002e-07	RASGRP1/TLR7/SCGB1A1/CD14/LILRB1/TLR8/LAPTM5/HLA-DPA1/CLEC7A/IRF8/HLA-DPB1/CRTAM/CD2/NOD2	14
GO:0032623	interleukin-2 production	11/316	62/18723	6.28687e-09	6.28687e-09	1.15002e-07	SFTPD/VSIG4/LAPTM5/CLEC7A/CD86/CD4/PTPRC/GBP1/NOD2/LAG3/ANXA1	11
GO:0032663	regulation of interleukin-2 production	11/316	62/18723	6.28687e-09	6.28687e-09	1.15002e-07	SFTPD/VSIG4/LAPTM5/CLEC7A/CD86/CD4/PTPRC/GBP1/NOD2/LAG3/ANXA1	11
GO:0032757	positive regulation of interleukin-8 production	11/316	62/18723	6.28687e-09	6.28687e-09	1.15002e-07	TLR7/PLA2G1B/CD14/TLR8/CLEC7A/TLR1/CD74/TLR2/CD2/NOD2/CHI3L1	11
GO:0045619	regulation of lymphocyte differentiation	17/316	174/18723	6.72483e-09	6.72483e-09	1.22109e-07	RASGRP1/IL7/SPINK5/LILRB2/HLA-DRA/FGL2/SLAMF8/CD74/NCKAP1L/CD86/PTPRC/CRTAM/CD2/VNN1/LAG3/ANXA1/CCL19	17
GO:0050764	regulation of phagocytosis	13/316	95/18723	7.11441e-09	7.11441e-09	1.2824e-07	SFTPD/FCER1G/TREM2/HCK/CLEC7A/NCKAP1L/FCGR2B/DOCK2/TLR2/PTPRC/FGR/NOD2/CCL2	13
GO:0045730	respiratory burst	9/316	37/18723	8.14575e-09	8.14575e-09	1.45766e-07	TREM2/HCK/NCF2/CLEC7A/CYBB/SLAMF8/NCF1/CD52/RAC2	9
GO:0098883	synapse pruning	6/316	11/18723	9.48619e-09	9.48619e-09	1.68532e-07	C1QA/C1QB/TREM2/ITGAM/CX3CR1/EPHA4	6
GO:0070371	ERK1 and ERK2 cascade	23/316	330/18723	1.06317e-08	1.06317e-08	1.87533e-07	RASGRP1/GPR183/CSF1R/CCL4/GPNMB/TREM2/CCL8/MARCO/CCL18/CD74/C5AR1/PTGER4/APOE/CD4/PTPRC/CCR1/GBP1/NOD2/CCL5/CCL2/DUSP4/CCL19/CHI3L1	23
GO:0071622	regulation of granulocyte chemotaxis	10/316	51/18723	1.1269e-08	1.1269e-08	1.97365e-07	DPP4/CSF1R/C3AR1/CD74/NCKAP1L/C5AR1/RAC2/NOD2/CCL5/CCL19	10
GO:0043410	positive regulation of MAPK cascade	28/316	480/18723	1.31226e-08	1.31226e-08	2.28211e-07	RASGRP1/GPR183/BANK1/PLA2G1B/CSF1R/CCL4/GPNMB/TREM2/CCL8/MARCO/CCL18/LAPTM5/CLEC7A/CD74/C5AR1/FCGR2B/APOE/CD4/PTPRC/CCR1/NCF1/NOD2/CCL5/CCL2/FZD10/CCL19/CHI3L1/EPHA4	28
GO:0050672	negative regulation of lymphocyte proliferation	12/316	83/18723	1.43997e-08	1.43997e-08	2.48668e-07	MNDA/SFTPD/SCGB1A1/VSIG4/LILRB1/TYROBP/LILRB2/GPNMB/CD86/LST1/FCGR2B/CRTAM	12
GO:0070372	regulation of ERK1 and ERK2 cascade	22/316	309/18723	1.52626e-08	1.52626e-08	2.6174e-07	RASGRP1/GPR183/CSF1R/CCL4/GPNMB/TREM2/CCL8/MARCO/CCL18/CD74/C5AR1/APOE/CD4/PTPRC/CCR1/GBP1/NOD2/CCL5/CCL2/DUSP4/CCL19/CHI3L1	22
GO:0032945	negative regulation of mononuclear cell proliferation	12/316	84/18723	1.65485e-08	1.65485e-08	2.81835e-07	MNDA/SFTPD/SCGB1A1/VSIG4/LILRB1/TYROBP/LILRB2/GPNMB/CD86/LST1/FCGR2B/CRTAM	12
GO:0001906	cell killing	17/316	188/18723	2.15542e-08	2.15542e-08	3.63181e-07	RASGRP1/CD1C/LILRB1/TYROBP/ITGAM/HLA-DRA/LYZ/CLEC7A/NCKAP1L/FCGR2B/PTPRC/CTSC/CRTAM/CORO1A/LAG3/CX3CR1/AZGP1	17
GO:1902622	regulation of neutrophil migration	9/316	41/18723	2.1619e-08	2.1619e-08	3.63181e-07	DPP4/C3AR1/SLAMF8/CD74/NCKAP1L/C5AR1/RAC2/NOD2/CCL19	9
GO:0002381	immunoglobulin production involved in immunoglobulin-mediated immune response	11/316	70/18723	2.3738e-08	2.3738e-08	3.96083e-07	CD40LG/HLA-DQB2/HLA-DQB1/HLA-DRA/HLA-DPA1/HLA-DMB/PTPRC/HLA-DPB1/HLA-DMA/HLA-DOB/HLA-DRB4	11
GO:0051607	defense response to virus	20/316	265/18723	2.66166e-08	2.66166e-08	4.38194e-07	BIRC3/TLR7/IFIT1/IFI44L/MMP12/LILRB1/CXCL10/TLR8/CXCL9/FGL2/RNASE6/SAMHD1/TLR2/PTPRC/ITGAX/IFIH1/GBP1/IFI16/DDX60/RTP4	20
GO:0140546	defense response to symbiont	20/316	265/18723	2.66166e-08	2.66166e-08	4.38194e-07	BIRC3/TLR7/IFIT1/IFI44L/MMP12/LILRB1/CXCL10/TLR8/CXCL9/FGL2/RNASE6/SAMHD1/TLR2/PTPRC/ITGAX/IFIH1/GBP1/IFI16/DDX60/RTP4	20
GO:0032729	positive regulation of interferon-gamma production	11/316	72/18723	3.21757e-08	3.21757e-08	5.26205e-07	RASGRP1/TLR7/CD14/LILRB1/TLR8/HLA-DPA1/CLEC7A/IRF8/HLA-DPB1/CRTAM/CD2	11
GO:0090022	regulation of neutrophil chemotaxis	8/316	32/18723	4.45601e-08	4.45601e-08	7.23948e-07	DPP4/C3AR1/CD74/NCKAP1L/C5AR1/RAC2/NOD2/CCL19	8
GO:0032755	positive regulation of interleukin-6 production	12/316	93/18723	5.32798e-08	5.32798e-08	8.59955e-07	IL33/TLR7/TYROBP/AIF1/LILRB2/TLR8/CLEC7A/TLR1/CD74/TLR2/IFIH1/NOD2	12
GO:0071675	regulation of mononuclear cell migration	13/316	115/18723	7.36393e-08	7.36393e-08	1.18085e-06	CSF1R/AIF1/C3AR1/CCL4/CXCL10/SLAMF8/C5AR1/CCR1/PLA2G7/CCL5/CCL2/CX3CR1/CXCL13	13
GO:0032615	interleukin-12 production	10/316	62/18723	8.0472e-08	8.0472e-08	1.27387e-06	CD40LG/LILRB1/TLR8/LAPTM5/CLEC7A/ACP5/IRF8/TLR2/NOD2/CCL19	10
GO:0032655	regulation of interleukin-12 production	10/316	62/18723	8.0472e-08	8.0472e-08	1.27387e-06	CD40LG/LILRB1/TLR8/LAPTM5/CLEC7A/ACP5/IRF8/TLR2/NOD2/CCL19	10
GO:0031348	negative regulation of defense response	19/316	258/18723	8.80541e-08	8.80541e-08	1.38501e-06	SPINK5/MMP12/VSIG4/LILRB1/TREM2/AOAH/HCK/FGL2/SLAMF8/ACP5/SAMHD1/PTGER4/FCGR2B/APOE/PTPRC/FGR/NOD2/IFI16/PPARG	19
GO:0002819	regulation of adaptive immune response	16/316	183/18723	9.02055e-08	9.02055e-08	1.40598e-06	C4BPA/CD1C/LILRB1/TREM2/PLA2G4A/HLA-DRA/CLEC7A/NCKAP1L/FCGR2B/CD4/PTPRC/SAMSN1/NOD2/ANXA1/CCL19/AZGP1	16
GO:0072676	lymphocyte migration	13/316	117/18723	9.05258e-08	9.05258e-08	1.40598e-06	GPR183/AIF1/CCL4/CCL8/CXCL10/CCL18/CRTAM/CXCL11/CCL5/ITGB7/CCL2/CCL19/CXCL13	13
GO:0031343	positive regulation of cell killing	10/316	63/18723	9.42397e-08	9.42397e-08	1.45451e-06	RASGRP1/CD1C/TYROBP/ITGAM/HLA-DRA/CLEC7A/PTPRC/CRTAM/LAG3/AZGP1	10
GO:0048247	lymphocyte chemotaxis	10/316	64/18723	1.10039e-07	1.10039e-07	1.68781e-06	GPR183/CCL4/CCL8/CXCL10/CCL18/CXCL11/CCL5/CCL2/CCL19/CXCL13	10
GO:0032635	interleukin-6 production	15/316	165/18723	1.37251e-07	1.37251e-07	2.07938e-06	BANK1/IL33/TLR7/TYROBP/AIF1/LILRB2/TREM2/TLR8/CLEC7A/TLR1/CD74/NCKAP1L/TLR2/IFIH1/NOD2	15
GO:0032675	regulation of interleukin-6 production	15/316	165/18723	1.37251e-07	1.37251e-07	2.07938e-06	BANK1/IL33/TLR7/TYROBP/AIF1/LILRB2/TREM2/TLR8/CLEC7A/TLR1/CD74/NCKAP1L/TLR2/IFIH1/NOD2	15
GO:0042742	defense response to bacterium	22/316	350/18723	1.38916e-07	1.38916e-07	2.09177e-06	SPINK5/PLA2G1B/SFTPD/FCER1G/TREM2/S100A8/S100A9/RNASE6/LYZ/SLAMF8/ACP5/IRF8/C5AR1/CASP1/TLR2/CD4/GBP2/FGR/NOD2/COLEC12/TRBC1/CXCL13	22
GO:0050766	positive regulation of phagocytosis	10/316	66/18723	1.48766e-07	1.48766e-07	2.2265e-06	SFTPD/FCER1G/TREM2/CLEC7A/NCKAP1L/FCGR2B/DOCK2/PTPRC/NOD2/CCL2	10
GO:0002822	regulation of adaptive immune response based on somatic recombination of immune receptors built from immunoglobulin superfamily domains	15/316	168/18723	1.73938e-07	1.73938e-07	2.57206e-06	C4BPA/CD1C/LILRB1/TREM2/PLA2G4A/HLA-DRA/CLEC7A/NCKAP1L/FCGR2B/CD4/PTPRC/NOD2/ANXA1/CCL19/AZGP1	15
GO:0002833	positive regulation of response to biotic stimulus	15/316	168/18723	1.73938e-07	1.73938e-07	2.57206e-06	RASGRP1/MNDA/MMP12/TYROBP/TLR8/HCK/CLEC7A/LY86/CRTAM/LY96/NOD2/IFI16/CCL5/DDX60/LAG3	15
GO:0022408	negative regulation of cell-cell adhesion	16/316	196/18723	2.32494e-07	2.32494e-07	3.41748e-06	SFTPD/SCGB1A1/VSIG4/LILRB1/LILRB2/GPNMB/LAPTM5/FGL2/CD74/NCKAP1L/CD86/FCGR2B/CRTAM/LAG3/ANXA1/FGL1	16
GO:0007162	negative regulation of cell adhesion	20/316	303/18723	2.39239e-07	2.39239e-07	3.49583e-06	SFTPD/MMP12/SCGB1A1/VSIG4/LILRB1/LILRB2/GPNMB/ADAMDEC1/LAPTM5/FGL2/CD74/NCKAP1L/CD86/FCGR2B/PTPRC/CRTAM/GBP1/LAG3/ANXA1/FGL1	20
GO:0032703	negative regulation of interleukin-2 production	7/316	27/18723	2.42589e-07	2.42589e-07	3.52392e-06	SFTPD/VSIG4/LAPTM5/PTPRC/GBP1/NOD2/LAG3	7
GO:0032612	interleukin-1 production	13/316	128/18723	2.62252e-07	2.62252e-07	3.76526e-06	MNDA/TYROBP/CD33/TREM2/TLR8/CLEC7A/ACP5/CASP1/NOD2/IFI16/ANXA1/CX3CR1/CCL19	13
GO:0032652	regulation of interleukin-1 production	13/316	128/18723	2.62252e-07	2.62252e-07	3.76526e-06	MNDA/TYROBP/CD33/TREM2/TLR8/CLEC7A/ACP5/CASP1/NOD2/IFI16/ANXA1/CX3CR1/CCL19	13
GO:0002440	production of molecular mediator of immune response	20/316	308/18723	3.10858e-07	3.10858e-07	4.43731e-06	CD40LG/SPINK5/HLA-DQB2/HLA-DQB1/LILRB1/LAPTM5/HLA-DRA/HLA-DPA1/CLEC7A/HLA-DMB/SAMHD1/CD74/CD86/FCGR2B/PTPRC/HLA-DPB1/HLA-DMA/NOD2/HLA-DOB/HLA-DRB4	20
GO:1905517	macrophage migration	9/316	55/18723	3.18888e-07	3.18888e-07	4.52578e-06	SFTPD/CSF1R/C3AR1/TREM2/SLAMF8/C5AR1/CCL5/CCL2/CX3CR1	9
GO:0002698	negative regulation of immune effector process	12/316	110/18723	3.48348e-07	3.48348e-07	4.86009e-06	C4BPA/SPINK5/VSIG4/LILRB1/FGL2/SLAMF8/NCKAP1L/FCGR2B/PTPRC/NOD2/ANXA1/CX3CR1	12
GO:0032611	interleukin-1 beta production	12/316	110/18723	3.48348e-07	3.48348e-07	4.86009e-06	MNDA/TYROBP/CD33/TREM2/TLR8/CLEC7A/ACP5/CASP1/NOD2/IFI16/CX3CR1/CCL19	12
GO:0032651	regulation of interleukin-1 beta production	12/316	110/18723	3.48348e-07	3.48348e-07	4.86009e-06	MNDA/TYROBP/CD33/TREM2/TLR8/CLEC7A/ACP5/CASP1/NOD2/IFI16/CX3CR1/CCL19	12
GO:0001912	positive regulation of leukocyte mediated cytotoxicity	9/316	56/18723	3.74371e-07	3.74371e-07	5.19381e-06	RASGRP1/CD1C/TYROBP/ITGAM/HLA-DRA/PTPRC/CRTAM/LAG3/AZGP1	9
GO:0045582	positive regulation of T cell differentiation	11/316	91/18723	3.78999e-07	3.78999e-07	5.22865e-06	RASGRP1/IL7/LILRB2/HLA-DRA/CD74/NCKAP1L/CD86/PTPRC/VNN1/ANXA1/CCL19	11
GO:0090025	regulation of monocyte chemotaxis	7/316	29/18723	4.14186e-07	4.14186e-07	5.68234e-06	AIF1/CXCL10/SLAMF8/CCR1/PLA2G7/CCL5/CX3CR1	7
GO:0002705	positive regulation of leukocyte mediated immunity	13/316	134/18723	4.47416e-07	4.47416e-07	6.10432e-06	RASGRP1/CD1C/TYROBP/ITGB2/TREM2/ITGAM/HLA-DRA/CLEC7A/PTPRC/CRTAM/NOD2/LAG3/AZGP1	13
GO:0002604	regulation of dendritic cell antigen processing and presentation	5/316	11/18723	5.64059e-07	5.64059e-07	7.65345e-06	FGL2/CD74/FCGR2B/NOD2/CCL19	5
GO:0042554	superoxide anion generation	8/316	44/18723	6.29612e-07	6.29612e-07	8.49624e-06	TYROBP/ITGB2/ITGAM/NCF2/CLEC7A/CYBB/ACP5/NCF1	8
GO:0002920	regulation of humoral immune response	8/316	45/18723	7.54602e-07	7.54602e-07	1.01276e-05	C4BPA/SPINK5/VSIG4/TREM2/FCGR2B/PTPRC/NOD2/CXCL13	8
GO:0061844	antimicrobial humoral immune response mediated by antimicrobial peptide	10/316	79/18723	8.36999e-07	8.36999e-07	1.11727e-05	SPINK5/PLA2G1B/CXCL14/CXCL10/CXCL9/S100A9/RNASE6/CXCL11/NOD2/CXCL13	10
GO:0032490	detection of molecule of bacterial origin	5/316	12/18723	9.53599e-07	9.53599e-07	1.26607e-05	TREM2/TLR1/TLR2/LY96/NOD2	5
GO:0090026	positive regulation of monocyte chemotaxis	6/316	21/18723	9.66092e-07	9.66092e-07	1.26901e-05	AIF1/CXCL10/CCR1/PLA2G7/CCL5/CX3CR1	6
GO:0150146	cell junction disassembly	6/316	21/18723	9.66092e-07	9.66092e-07	1.26901e-05	C1QA/C1QB/TREM2/ITGAM/CX3CR1/EPHA4	6
GO:0019730	antimicrobial humoral response	12/316	122/18723	1.07339e-06	1.07339e-06	1.40249e-05	SPINK5/PLA2G1B/SFTPD/CXCL14/CXCL10/CXCL9/S100A9/RNASE6/LYZ/CXCL11/NOD2/CXCL13	12
GO:0002221	pattern recognition receptor signaling pathway	14/316	172/18723	1.37719e-06	1.37719e-06	1.78997e-05	BIRC3/TLR7/CD14/TREM2/TLR8/SLC15A3/TLR1/CTSS/TLR2/LY96/IFIH1/NOD2/COLEC12/DDX60	14
GO:0045621	positive regulation of lymphocyte differentiation	11/316	104/18723	1.47042e-06	1.47042e-06	1.90113e-05	RASGRP1/IL7/LILRB2/HLA-DRA/CD74/NCKAP1L/CD86/PTPRC/VNN1/ANXA1/CCL19	11
GO:0001913	T cell mediated cytotoxicity	8/316	49/18723	1.4889e-06	1.4889e-06	1.91499e-05	CD1C/LILRB1/HLA-DRA/NCKAP1L/FCGR2B/PTPRC/CTSC/AZGP1	8
GO:0006911	phagocytosis, engulfment	12/316	127/18723	1.64941e-06	1.64941e-06	2.11046e-05	AIF1/ITGB2/TREM2/MARCO/ITGAM/MSR1/NCKAP1L/FCGR2B/RAC2/ARHGAP25/BIN2/TRBC1	12
GO:0051924	regulation of calcium ion transport	17/316	255/18723	1.69424e-06	1.69424e-06	2.15664e-05	CAPN3/CLIC2/PLA2G1B/SPINK1/LILRB1/LILRB2/CD33/CCL4/CXCL10/CXCL9/PTGS2/CD4/CCR1/CXCL11/CORO1A/CCL5/CCL2	17
GO:0060249	anatomical structure homeostasis	19/316	314/18723	1.77555e-06	1.77555e-06	2.24855e-05	IL7/RAC3/CAPN3/SFTPD/CALCA/CSF1R/SPP1/PTGS2/LYZ/LIPA/ACP5/SNX10/RAC2/NOD2/CORO1A/CALB1/CDH3/NEUROD1/AZGP1	19
GO:0030099	myeloid cell differentiation	21/316	381/18723	2.25415e-06	2.25415e-06	2.84009e-05	GPR183/MMP9/LILRB1/LILRB3/TYROBP/CSF1R/TREM2/TESC/MAFB/IRF8/CD74/NCKAP1L/TLR2/SNX10/CD4/CCR1/EVI2B/HCLS1/IFI16/CCL19/PPARG	21
GO:0045089	positive regulation of innate immune response	12/316	131/18723	2.29184e-06	2.29184e-06	2.8637e-05	RASGRP1/MNDA/MMP12/TYROBP/TLR8/HCK/CLEC7A/CRTAM/NOD2/IFI16/CCL5/LAG3	12
GO:0090023	positive regulation of neutrophil chemotaxis	6/316	24/18723	2.29609e-06	2.29609e-06	2.8637e-05	C3AR1/CD74/NCKAP1L/C5AR1/RAC2/CCL19	6
GO:0046631	alpha-beta T cell activation	13/316	156/18723	2.52824e-06	2.52824e-06	3.1374e-05	GPR183/LILRB1/HLA-DRA/CLEC4A/NCKAP1L/CD86/PTGER4/DOCK2/PTPRC/CRTAM/GPR18/ANXA1/CCL19	13
GO:0050730	regulation of peptidyl-tyrosine phosphorylation	17/316	264/18723	2.71624e-06	2.71624e-06	3.35384e-05	IL7/BANK1/SPINK1/CSF1R/ITGB2/TREM2/CLEC7A/CD74/CD4/PTPRC/SAMSN1/NCF1/HCLS1/NOD2/CCL5/EPHA4/CRLF1	17
GO:0009595	detection of biotic stimulus	7/316	38/18723	2.9399e-06	2.9399e-06	3.56895e-05	TREM2/CLEC7A/TLR1/TLR2/CRTAM/LY96/NOD2	7
GO:0048246	macrophage chemotaxis	7/316	38/18723	2.9399e-06	2.9399e-06	3.56895e-05	SFTPD/CSF1R/C3AR1/SLAMF8/C5AR1/CCL5/CCL2	7
GO:0097242	amyloid-beta clearance	7/316	38/18723	2.9399e-06	2.9399e-06	3.56895e-05	ITGB2/TREM2/MARCO/ITGAM/MSR1/C5AR1/APOE	7
GO:0032722	positive regulation of chemokine production	9/316	71/18723	2.94826e-06	2.94826e-06	3.56895e-05	IL7/IL33/TLR7/CSF1R/AIF1/CLEC7A/CD74/TLR2/NOD2	9
GO:0098581	detection of external biotic stimulus	6/316	25/18723	2.97848e-06	2.97848e-06	3.58794e-05	TREM2/CLEC7A/TLR1/TLR2/LY96/NOD2	6
GO:0002275	myeloid cell activation involved in immune response	10/316	91/18723	3.12335e-06	3.12335e-06	3.7442e-05	RASGRP1/FCER1G/TYROBP/ITGB2/TREM2/ITGAM/DOCK2/RAC2/FGR/CX3CR1	10
GO:0006816	calcium ion transport	22/316	422/18723	3.19755e-06	3.19755e-06	3.81462e-05	CAPN3/CLIC2/PLA2G1B/SPINK1/LILRB1/LILRB2/CD33/CCL4/CCL8/CXCL10/CXCL9/PTGS2/CCR5/CD4/PTPRC/CCR1/CXCL11/CORO1A/CCL5/CCL2/MCOLN3/CCL19	22
GO:0001894	tissue homeostasis	17/316	268/18723	3.32742e-06	3.32742e-06	3.95047e-05	IL7/RAC3/SFTPD/CALCA/CSF1R/SPP1/PTGS2/LYZ/LIPA/ACP5/SNX10/RAC2/NOD2/CORO1A/CDH3/NEUROD1/AZGP1	17
GO:0071347	cellular response to interleukin-1	11/316	113/18723	3.35012e-06	3.35012e-06	3.95839e-05	TFPI/CCL4/CCL8/CCL18/KMO/GBP2/GBP1/CCL5/CCL2/CCL19/CHI3L1	11
GO:0099024	plasma membrane invagination	12/316	136/18723	3.39888e-06	3.39888e-06	3.99688e-05	AIF1/ITGB2/TREM2/MARCO/ITGAM/MSR1/NCKAP1L/FCGR2B/RAC2/ARHGAP25/BIN2/TRBC1	12
GO:0001914	regulation of T cell mediated cytotoxicity	7/316	39/18723	3.53156e-06	3.53156e-06	4.13322e-05	CD1C/LILRB1/HLA-DRA/NCKAP1L/FCGR2B/PTPRC/AZGP1	7
GO:0043299	leukocyte degranulation	9/316	73/18723	3.73143e-06	3.73143e-06	4.34654e-05	RASGRP1/ITGB2/ITGAM/HCK/NCKAP1L/FCGR2B/RAC2/FGR/CORO1A	9
GO:0051651	maintenance of location in cell	15/316	214/18723	3.76674e-06	3.76674e-06	4.36708e-05	CAPN3/CLIC2/CXCL10/S100A8/CXCL9/S100A9/CCR5/APOE/CD4/PTPRC/SRGN/CXCL11/CORO1A/MCOLN3/CCL19	15
GO:0002407	dendritic cell chemotaxis	6/316	26/18723	3.81732e-06	3.81732e-06	4.38455e-05	GPR183/SLAMF8/CCR5/CCR1/CCL5/CCL19	6
GO:1905523	positive regulation of macrophage migration	6/316	26/18723	3.81732e-06	3.81732e-06	4.38455e-05	CSF1R/C3AR1/TREM2/C5AR1/CCL5/CX3CR1	6
GO:0042113	B cell activation	19/316	334/18723	4.38011e-06	4.38011e-06	5.00767e-05	RASGRP1/IL7/CD40LG/GPR183/BANK1/MNDA/TYROBP/LAPTM5/SLAMF8/IRF8/CD74/NCKAP1L/CD86/FCGR2B/PTPRC/SAMSN1/DOCK10/NOD2/TRBC1	19
GO:0071624	positive regulation of granulocyte chemotaxis	6/316	27/18723	4.83868e-06	4.83868e-06	5.49686e-05	C3AR1/CD74/NCKAP1L/C5AR1/RAC2/CCL19	6
GO:0060760	positive regulation of response to cytokine stimulus	8/316	57/18723	4.85252e-06	4.85252e-06	5.49686e-05	IL7/MMP12/TREM2/LAPTM5/CD74/CASP1/TLR2/IFIH1	8
GO:0032735	positive regulation of interleukin-12 production	7/316	41/18723	5.01486e-06	5.01486e-06	5.62913e-05	CD40LG/LAPTM5/CLEC7A/IRF8/TLR2/NOD2/CCL19	7
GO:1905521	regulation of macrophage migration	7/316	41/18723	5.01486e-06	5.01486e-06	5.62913e-05	CSF1R/C3AR1/TREM2/SLAMF8/C5AR1/CCL5/CX3CR1	7
GO:0002763	positive regulation of myeloid leukocyte differentiation	8/316	58/18723	5.54718e-06	5.54718e-06	6.19847e-05	TYROBP/TREM2/TESC/CD74/CD4/CCR1/EVI2B/HCLS1	8
GO:0070555	response to interleukin-1	12/316	143/18723	5.73065e-06	5.73065e-06	6.3592e-05	TFPI/CCL4/CCL8/CCL18/KMO/GBP2/GBP1/CCL5/CCL2/ANXA1/CCL19/CHI3L1	12
GO:0002706	regulation of lymphocyte mediated immunity	13/316	168/18723	5.74253e-06	5.74253e-06	6.3592e-05	RASGRP1/C4BPA/CD1C/LILRB1/TREM2/HLA-DRA/NCKAP1L/FCGR2B/PTPRC/CRTAM/NOD2/LAG3/AZGP1	13
GO:0002761	regulation of myeloid leukocyte differentiation	11/316	120/18723	6.02409e-06	6.02409e-06	6.64122e-05	LILRB1/LILRB3/TYROBP/TREM2/TESC/MAFB/CD74/CD4/CCR1/EVI2B/HCLS1	11
GO:1902624	positive regulation of neutrophil migration	6/316	28/18723	6.07137e-06	6.07137e-06	6.6636e-05	C3AR1/CD74/NCKAP1L/C5AR1/RAC2/CCL19	6
GO:0032642	regulation of chemokine production	10/316	98/18723	6.1339e-06	6.1339e-06	6.69971e-05	IL7/IL33/TLR7/CSF1R/AIF1/TREM2/CLEC7A/CD74/TLR2/NOD2	10
GO:0010324	membrane invagination	12/316	144/18723	6.15854e-06	6.15854e-06	6.69971e-05	AIF1/ITGB2/TREM2/MARCO/ITGAM/MSR1/NCKAP1L/FCGR2B/RAC2/ARHGAP25/BIN2/TRBC1	12
GO:0002224	toll-like receptor signaling pathway	11/316	121/18723	6.52825e-06	6.52825e-06	7.07076e-05	BIRC3/TLR7/CD14/TREM2/TLR8/TLR1/CTSS/TLR2/LY96/NOD2/COLEC12	11
GO:0032602	chemokine production	10/316	99/18723	6.72248e-06	6.72248e-06	7.18978e-05	IL7/IL33/TLR7/CSF1R/AIF1/TREM2/CLEC7A/CD74/TLR2/NOD2	10
GO:0042100	B cell proliferation	10/316	99/18723	6.72248e-06	6.72248e-06	7.18978e-05	RASGRP1/IL7/CD40LG/GPR183/MNDA/TYROBP/CD74/NCKAP1L/FCGR2B/PTPRC	10
GO:0034612	response to tumor necrosis factor	16/316	253/18723	6.72548e-06	6.72548e-06	7.18978e-05	BIRC3/CALCA/CD14/CCL4/CCL8/CCL18/PTGS2/LAPTM5/CASP1/GBP2/GBP1/CCL5/CCL2/CCL19/CHI3L1/TNFRSF17	16
GO:0050864	regulation of B cell activation	14/316	198/18723	7.1802e-06	7.1802e-06	7.64281e-05	IL7/GPR183/BANK1/MNDA/TYROBP/LAPTM5/SLAMF8/CD74/NCKAP1L/FCGR2B/PTPRC/SAMSN1/NOD2/TRBC1	14
GO:0006690	icosanoid metabolic process	11/316	123/18723	7.648e-06	7.648e-06	8.10581e-05	HPGD/PLA2G1B/ALOX5AP/PLA2G4A/PTGS2/CD74/TLR2/TBXAS1/DPEP2/ANXA1/ATP6V1B1	11
GO:0043030	regulation of macrophage activation	8/316	61/18723	8.15649e-06	8.15649e-06	8.60134e-05	IL33/VSIG4/TREM2/PLA2G4A/CD74/FCGR2B/PTPRC/CTSC	8
GO:0031295	T cell costimulation	7/316	44/18723	8.18521e-06	8.18521e-06	8.60134e-05	CD40LG/ICOS/DPP4/HHLA2/LILRB2/CD86/CCL19	7
GO:0032613	interleukin-10 production	8/316	62/18723	9.22896e-06	9.22896e-06	9.57591e-05	CD40LG/LILRB1/TYROBP/TREM2/CLEC7A/FCGR2B/TLR2/NOD2	8
GO:0032653	regulation of interleukin-10 production	8/316	62/18723	9.22896e-06	9.22896e-06	9.57591e-05	CD40LG/LILRB1/TYROBP/TREM2/CLEC7A/FCGR2B/TLR2/NOD2	8
GO:0032731	positive regulation of interleukin-1 beta production	8/316	62/18723	9.22896e-06	9.22896e-06	9.57591e-05	MNDA/TYROBP/TLR8/CLEC7A/CASP1/NOD2/IFI16/CCL19	8
GO:0044403	biological process involved in symbiotic interaction	17/316	290/18723	9.48437e-06	9.48437e-06	9.72527e-05	IFIT1/DPP4/SFTPD/CCL4/CCL8/MRC1/CD74/CCR5/CD86/APOE/SIGLEC1/CD4/SELPLG/CLEC5A/CCL5/ITGB7/CX3CR1	17
GO:0002544	chronic inflammatory response	5/316	18/18723	9.49105e-06	9.49105e-06	9.72527e-05	S100A8/S100A9/CCL5/VNN1/CXCL13	5
GO:0002923	regulation of humoral immune response mediated by circulating immunoglobulin	5/316	18/18723	9.49105e-06	9.49105e-06	9.72527e-05	C4BPA/TREM2/FCGR2B/PTPRC/NOD2	5
GO:0031294	lymphocyte costimulation	7/316	46/18723	1.11073e-05	1.11073e-05	0.000113343	CD40LG/ICOS/DPP4/HHLA2/LILRB2/CD86/CCL19	7
GO:0030888	regulation of B cell proliferation	8/316	64/18723	1.17335e-05	1.17335e-05	0.000119241	IL7/GPR183/MNDA/TYROBP/CD74/NCKAP1L/FCGR2B/PTPRC	8
GO:0051235	maintenance of location	18/316	327/18723	1.22619e-05	1.22619e-05	0.000124101	CAPN3/CLIC2/TREM2/CXCL10/S100A8/CXCL9/S100A9/MSR1/CCR5/APOE/CD4/PTPRC/SRGN/CXCL11/CORO1A/MCOLN3/CCL19/PPARG	18
GO:0071677	positive regulation of mononuclear cell migration	8/316	65/18723	1.31863e-05	1.31863e-05	0.000132911	AIF1/CCL4/CXCL10/CCR1/PLA2G7/CCL5/CX3CR1/CXCL13	8
GO:0072678	T cell migration	8/316	66/18723	1.47874e-05	1.47874e-05	0.000148444	GPR183/AIF1/CXCL10/CXCL11/CCL5/ITGB7/CCL2/CXCL13	8
GO:0001915	negative regulation of T cell mediated cytotoxicity	4/316	10/18723	1.5431e-05	1.5431e-05	0.000154277	LILRB1/NCKAP1L/FCGR2B/PTPRC	4
GO:0052548	regulation of endopeptidase activity	21/316	432/18723	1.55175e-05	1.55175e-05	0.000154516	TFPI/BIRC3/MMP9/SPINK5/SPINK1/S100A8/S100A9/PTGS2/LAPTM5/CLEC7A/CASP1/PSMB8/CSTA/IFI16/PSMB9/IFT57/RENBP/RARRES1/SERPINA1/PPARG/EPHA4	21
GO:0002456	T cell mediated immunity	10/316	109/18723	1.58583e-05	1.58583e-05	0.000157275	CD1C/LILRB1/HLA-DRA/NCKAP1L/FCGR2B/PTPRC/CTSC/BTN3A3/NOD2/AZGP1	10
GO:0042130	negative regulation of T cell proliferation	8/316	67/18723	1.6549e-05	1.6549e-05	0.00016347	SFTPD/SCGB1A1/VSIG4/LILRB1/LILRB2/GPNMB/CD86/CRTAM	8
GO:0036336	dendritic cell migration	6/316	33/18723	1.66251e-05	1.66251e-05	0.000163567	GPR183/SLAMF8/CCR5/CCR1/CCL5/CCL19	6
GO:0046629	gamma-delta T cell activation	5/316	20/18723	1.67043e-05	1.67043e-05	0.000163694	LILRB1/NCKAP1L/PTPRC/NOD2/GPR18	5
GO:0006692	prostanoid metabolic process	7/316	49/18723	1.70703e-05	1.70703e-05	0.000165963	HPGD/PLA2G4A/PTGS2/CD74/TBXAS1/ANXA1/ATP6V1B1	7
GO:0006693	prostaglandin metabolic process	7/316	49/18723	1.70703e-05	1.70703e-05	0.000165963	HPGD/PLA2G4A/PTGS2/CD74/TBXAS1/ANXA1/ATP6V1B1	7
GO:0002377	immunoglobulin production	14/316	216/18723	1.92599e-05	1.92599e-05	0.000186517	CD40LG/HLA-DQB2/HLA-DQB1/HLA-DRA/HLA-DPA1/HLA-DMB/SAMHD1/CD86/FCGR2B/PTPRC/HLA-DPB1/HLA-DMA/HLA-DOB/HLA-DRB4	14
GO:0050869	negative regulation of B cell activation	6/316	34/18723	1.99031e-05	1.99031e-05	0.000191993	BANK1/MNDA/TYROBP/LAPTM5/FCGR2B/SAMSN1	6
GO:0060759	regulation of response to cytokine stimulus	12/316	162/18723	2.03898e-05	2.03898e-05	0.000195923	IL7/MMP12/TREM2/LAPTM5/SAMHD1/CD74/CASP1/TLR2/PTPRC/IFIH1/CCL5/PPARG	12
GO:0010959	regulation of metal ion transport	20/316	406/18723	2.04944e-05	2.04944e-05	0.000196165	CAPN3/CLIC2/PLA2G1B/SPINK1/LILRB1/LILRB2/CD33/CCL4/TREM2/CXCL10/TESC/CXCL9/PTGS2/CD4/SLC31A2/CCR1/CXCL11/CORO1A/CCL5/CCL2	20
GO:1901224	positive regulation of NIK/NF-kappaB signaling	8/316	69/18723	2.06047e-05	2.06047e-05	0.000196459	TLR7/CD14/TREM2/LAPTM5/CD86/TLR2/NOD2/CCL19	8
GO:0018108	peptidyl-tyrosine phosphorylation	19/316	375/18723	2.24603e-05	2.24603e-05	0.000213328	IL7/BANK1/SPINK1/CSF1R/ITGB2/TREM2/HCK/CLEC7A/CD74/CD4/PTPRC/SAMSN1/NCF1/FGR/HCLS1/NOD2/CCL5/EPHA4/CRLF1	19
GO:0046643	regulation of gamma-delta T cell activation	4/316	11/18723	2.39265e-05	2.39265e-05	0.000226382	LILRB1/NCKAP1L/PTPRC/NOD2	4
GO:0019932	second-messenger-mediated signaling	17/316	312/18723	2.43713e-05	2.43713e-05	0.000229711	SCTR/TRAT1/CLIC2/SPINK1/CCL4/TREM2/CLEC7A/CCR5/APOE/CD4/PTPRC/CCR1/CCRL2/PLEK/GBP1/CX3CR1/NEUROD1	17
GO:0018212	peptidyl-tyrosine modification	19/316	378/18723	2.50607e-05	2.50607e-05	0.000235311	IL7/BANK1/SPINK1/CSF1R/ITGB2/TREM2/HCK/CLEC7A/CD74/CD4/PTPRC/SAMSN1/NCF1/FGR/HCLS1/NOD2/CCL5/EPHA4/CRLF1	19
GO:0051209	release of sequestered calcium ion into cytosol	10/316	115/18723	2.53649e-05	2.53649e-05	0.000237265	CAPN3/CLIC2/CXCL10/CXCL9/CCR5/PTPRC/CXCL11/CORO1A/MCOLN3/CCL19	10
GO:0050731	positive regulation of peptidyl-tyrosine phosphorylation	13/316	193/18723	2.54926e-05	2.54926e-05	0.000237559	BANK1/CSF1R/TREM2/CLEC7A/CD74/CD4/PTPRC/NCF1/HCLS1/NOD2/CCL5/EPHA4/CRLF1	13
GO:0051283	negative regulation of sequestering of calcium ion	10/316	116/18723	2.73492e-05	2.73492e-05	0.000253903	CAPN3/CLIC2/CXCL10/CXCL9/CCR5/PTPRC/CXCL11/CORO1A/MCOLN3/CCL19	10
GO:0042119	neutrophil activation	6/316	36/18723	2.80187e-05	2.80187e-05	0.000259144	FCER1G/TYROBP/ITGB2/ITGAM/FCGR2B/CCL5	6
GO:0033627	cell adhesion mediated by integrin	8/316	72/18723	2.8231e-05	2.8231e-05	0.000260133	RAC3/DPP4/ITGB2/TESC/NCKAP1L/CCL5/ITGB7/CXCL13	8
GO:0050729	positive regulation of inflammatory response	11/316	142/18723	2.97915e-05	2.97915e-05	0.000272693	IL33/TLR7/ALOX5AP/TREM2/S100A8/S100A9/PTGS2/PTGER4/TLR2/PLA2G7/CTSC	11
GO:0019058	viral life cycle	17/316	317/18723	2.98149e-05	2.98149e-05	0.000272693	IFIT1/DPP4/CCL8/MRC1/CD74/CCR5/CD86/APOE/SIGLEC1/CD4/SELPLG/CLEC5A/IFIH1/IFI16/CCL5/ITGB7/CCL2	17
GO:0030316	osteoclast differentiation	9/316	94/18723	2.99969e-05	2.99969e-05	0.000273345	GPR183/LILRB1/LILRB3/TYROBP/CSF1R/TREM2/MAFB/SNX10/CCR1	9
GO:0032732	positive regulation of interleukin-1 production	8/316	73/18723	3.12463e-05	3.12463e-05	0.000283684	MNDA/TYROBP/TLR8/CLEC7A/CASP1/NOD2/IFI16/CCL19	8
GO:0051282	regulation of sequestering of calcium ion	10/316	118/18723	3.17195e-05	3.17195e-05	0.000286925	CAPN3/CLIC2/CXCL10/CXCL9/CCR5/PTPRC/CXCL11/CORO1A/MCOLN3/CCL19	10
GO:1901214	regulation of neuron death	17/316	319/18723	3.22784e-05	3.22784e-05	0.000290915	ASCL1/TOX3/C1QA/TYROBP/GPNMB/ITGB2/TREM2/ITGAM/C5AR1/FCGR2B/APOE/KMO/CORO1A/CCL5/CCL2/CX3CR1/CRLF1	17
GO:0006801	superoxide metabolic process	8/316	74/18723	3.45264e-05	3.45264e-05	0.000310044	TYROBP/ITGB2/ITGAM/NCF2/CLEC7A/CYBB/ACP5/NCF1	8
GO:0072677	eosinophil migration	5/316	23/18723	3.47774e-05	3.47774e-05	0.000311166	CCL4/CCL8/PTGER4/CCL5/CCL2	5
GO:0071356	cellular response to tumor necrosis factor	14/316	229/18723	3.67901e-05	3.67901e-05	0.000327986	BIRC3/CALCA/CCL4/CCL8/CCL18/LAPTM5/CASP1/GBP2/GBP1/CCL5/CCL2/CCL19/CHI3L1/TNFRSF17	14
GO:0002292	T cell differentiation involved in immune response	8/316	75/18723	3.80893e-05	3.80893e-05	0.000338347	GPR183/FCER1G/HLA-DRA/FGL2/CD86/PTGER4/ANXA1/CCL19	8
GO:0052547	regulation of peptidase activity	21/316	461/18723	4.03117e-05	4.03117e-05	0.000356805	TFPI/BIRC3/MMP9/SPINK5/SPINK1/S100A8/S100A9/PTGS2/LAPTM5/CLEC7A/CASP1/PSMB8/CSTA/IFI16/PSMB9/IFT57/RENBP/RARRES1/SERPINA1/PPARG/EPHA4	21
GO:0019722	calcium-mediated signaling	13/316	202/18723	4.10369e-05	4.10369e-05	0.000361927	TRAT1/CLIC2/CCL4/TREM2/CLEC7A/CCR5/CD4/PTPRC/CCR1/CCRL2/PLEK/GBP1/CX3CR1	13
GO:0002886	regulation of myeloid leukocyte mediated immunity	7/316	56/18723	4.16621e-05	4.16621e-05	0.000364835	TYROBP/ITGB2/ITGAM/FCGR2B/RAC2/FGR/CX3CR1	7
GO:0046456	icosanoid biosynthetic process	7/316	56/18723	4.16621e-05	4.16621e-05	0.000364835	PLA2G1B/ALOX5AP/PLA2G4A/PTGS2/CD74/TBXAS1/ANXA1	7
GO:0032720	negative regulation of tumor necrosis factor production	8/316	76/18723	4.19541e-05	4.19541e-05	0.000366094	LILRB1/CD33/GPNMB/TREM2/CLEC4A/ACP5/NOD2/GPR18	8
GO:0051208	sequestering of calcium ion	10/316	122/18723	4.22759e-05	4.22759e-05	0.000367603	CAPN3/CLIC2/CXCL10/CXCL9/CCR5/PTPRC/CXCL11/CORO1A/MCOLN3/CCL19	10
GO:0001911	negative regulation of leukocyte mediated cytotoxicity	5/316	24/18723	4.33251e-05	4.33251e-05	0.000374092	LILRB1/NCKAP1L/FCGR2B/PTPRC/CX3CR1	5
GO:0032928	regulation of superoxide anion generation	5/316	24/18723	4.33251e-05	4.33251e-05	0.000374092	TYROBP/ITGB2/ITGAM/CLEC7A/ACP5	5
GO:0002444	myeloid leukocyte mediated immunity	9/316	99/18723	4.53537e-05	4.53537e-05	0.000390243	RASGRP1/PLA2G1B/TYROBP/ITGB2/ITGAM/FCGR2B/RAC2/FGR/CX3CR1	9
GO:0050728	negative regulation of inflammatory response	12/316	176/18723	4.62484e-05	4.62484e-05	0.000396559	TREM2/AOAH/HCK/SLAMF8/ACP5/PTGER4/FCGR2B/APOE/PTPRC/FGR/NOD2/PPARG	12
GO:1900272	negative regulation of long-term synaptic potentiation	4/316	13/18723	5.04727e-05	5.04727e-05	0.000431284	TYROBP/APOE/CX3CR1/EPHA4	4
GO:1903556	negative regulation of tumor necrosis factor superfamily cytokine production	8/316	78/18723	5.06698e-05	5.06698e-05	0.000431475	LILRB1/CD33/GPNMB/TREM2/CLEC4A/ACP5/NOD2/GPR18	8
GO:0150077	regulation of neuroinflammatory response	6/316	40/18723	5.21706e-05	5.21706e-05	0.000442728	IL33/MMP9/TREM2/PTGS2/PTPRC/CTSC	6
GO:0050830	defense response to Gram-positive bacterium	9/316	101/18723	5.31285e-05	5.31285e-05	0.000449313	PLA2G1B/RNASE6/LYZ/ACP5/C5AR1/TLR2/GBP2/FGR/NOD2	9
GO:1901623	regulation of lymphocyte chemotaxis	5/316	25/18723	5.34118e-05	5.34118e-05	0.000450167	CCL4/CXCL10/CCL5/CCL2/CXCL13	5
GO:0002820	negative regulation of adaptive immune response	7/316	59/18723	5.8693e-05	5.8693e-05	0.000492996	C4BPA/LILRB1/NCKAP1L/FCGR2B/PTPRC/SAMSN1/NOD2	7
GO:0050851	antigen receptor-mediated signaling pathway	14/316	240/18723	6.12722e-05	6.12722e-05	0.000512916	BANK1/MNDA/TRAT1/HLA-DQB1/HHLA2/LAPTM5/LCP2/NCKAP1L/FCGR2B/PTPRC/HLA-DPB1/BTN3A3/GBP1/TRBC1	14
GO:0045639	positive regulation of myeloid cell differentiation	9/316	103/18723	6.19984e-05	6.19984e-05	0.000517241	TYROBP/TREM2/TESC/CD74/NCKAP1L/CD4/CCR1/EVI2B/HCLS1	9
GO:0008360	regulation of cell shape	11/316	154/18723	6.27714e-05	6.27714e-05	0.000521927	RAC3/CSF1R/ITGB2/PDPN/HCK/LST1/RAC2/FGR/CORO1A/CCL2/ANXA1	11
GO:0002710	negative regulation of T cell mediated immunity	5/316	26/18723	6.522e-05	6.522e-05	0.000540467	LILRB1/NCKAP1L/FCGR2B/PTPRC/NOD2	5
GO:0031663	lipopolysaccharide-mediated signaling pathway	7/316	60/18723	6.54952e-05	6.54952e-05	0.000540932	CD14/HCK/LY86/TLR2/LY96/CCL5/CCL2	7
GO:0046348	amino sugar catabolic process	4/316	14/18723	6.97241e-05	6.97241e-05	0.000573939	NPL/CHIT1/RENBP/CHI3L1	4
GO:0006898	receptor-mediated endocytosis	14/316	244/18723	7.31836e-05	7.31836e-05	0.000600415	SFTPD/FCER1G/CD14/LILRB1/ITGB2/MARCO/ITGAM/MRC1/MSR1/FCGR2B/APOE/SIGLEC1/APOC1/CCL19	14
GO:0035821	modulation of process of other organism	9/316	106/18723	7.76227e-05	7.76227e-05	0.000634726	SFTPD/CCL4/CCL8/S100A9/CLEC7A/APOE/CD4/CCL5/CX3CR1	9
GO:0010758	regulation of macrophage chemotaxis	5/316	27/18723	7.89431e-05	7.89431e-05	0.000639173	CSF1R/C3AR1/SLAMF8/C5AR1/CCL5	5
GO:0036037	CD8-positive, alpha-beta T cell activation	5/316	27/18723	7.89431e-05	7.89431e-05	0.000639173	LILRB1/CLEC4A/NCKAP1L/CRTAM/GPR18	5
GO:0060142	regulation of syncytium formation by plasma membrane fusion	5/316	27/18723	7.89431e-05	7.89431e-05	0.000639173	TYROBP/TREM2/CXCL10/CXCL9/CD53	5
GO:0036230	granulocyte activation	6/316	43/18723	7.9415e-05	7.9415e-05	0.000640893	FCER1G/TYROBP/ITGB2/ITGAM/FCGR2B/CCL5	6
GO:0002824	positive regulation of adaptive immune response based on somatic recombination of immune receptors built from immunoglobulin superfamily domains	9/316	107/18723	8.35149e-05	8.35149e-05	0.000671784	CD1C/TREM2/PLA2G4A/HLA-DRA/CLEC7A/CD4/PTPRC/NOD2/AZGP1	9
GO:0098586	cellular response to virus	8/316	84/18723	8.63255e-05	8.63255e-05	0.000692138	BIRC3/TLR7/MMP12/CXCL10/IFIH1/CCL5/DDX60/CCL19	8
GO:0060402	calcium ion transport into cytosol	11/316	160/18723	8.86447e-05	8.86447e-05	0.000708433	CAPN3/CLIC2/PLA2G1B/CXCL10/CXCL9/CCR5/PTPRC/CXCL11/CORO1A/MCOLN3/CCL19	11
GO:0002832	negative regulation of response to biotic stimulus	9/316	108/18723	8.97782e-05	8.97782e-05	0.000711258	SPINK5/MMP12/VSIG4/LILRB1/FGL2/SLAMF8/SAMHD1/IFI16/PPARG	9
GO:0002704	negative regulation of leukocyte mediated immunity	7/316	63/18723	8.98622e-05	8.98622e-05	0.000711258	C4BPA/LILRB1/NCKAP1L/FCGR2B/PTPRC/NOD2/CX3CR1	7
GO:0022617	extracellular matrix disassembly	7/316	63/18723	8.98622e-05	8.98622e-05	0.000711258	MMP9/DPP4/MMP12/PDPN/CTSS/LCP1/TPSAB1	7
GO:0150076	neuroinflammatory response	6/316	44/18723	9.06618e-05	9.06618e-05	0.000715294	IL33/MMP9/TREM2/PTGS2/PTPRC/CTSC	6
GO:0002679	respiratory burst involved in defense response	4/316	15/18723	9.38172e-05	9.38172e-05	0.000736064	TREM2/HCK/SLAMF8/NCF1	4
GO:0002709	regulation of T cell mediated immunity	8/316	85/18723	9.3917e-05	9.3917e-05	0.000736064	CD1C/LILRB1/HLA-DRA/NCKAP1L/FCGR2B/PTPRC/NOD2/AZGP1	8
GO:0010818	T cell chemotaxis	5/316	28/18723	9.47847e-05	9.47847e-05	0.000736064	GPR183/CXCL10/CXCL11/CCL5/CXCL13	5
GO:0031342	negative regulation of cell killing	5/316	28/18723	9.47847e-05	9.47847e-05	0.000736064	LILRB1/NCKAP1L/FCGR2B/PTPRC/CX3CR1	5
GO:0038094	Fc-gamma receptor signaling pathway	5/316	28/18723	9.47847e-05	9.47847e-05	0.000736064	FCER1G/HCK/FCGR2B/PTPRC/FGR	5
GO:0045453	bone resorption	7/316	65/18723	0.000109869	0.000109869	0.000850528	IL7/CALCA/CSF1R/SPP1/ACP5/SNX10/RAC2	7
GO:0002862	negative regulation of inflammatory response to antigenic stimulus	5/316	29/18723	0.000112959	0.000112959	0.000871718	TREM2/HCK/FCGR2B/FGR/NOD2	5
GO:0043547	positive regulation of GTPase activity	14/316	255/18723	0.000116916	0.000116916	0.000891334	RASGRP1/RGS1/CCL4/CCL8/CCL18/GPR65/DOCK10/ARHGAP25/CCL5/CCL2/FZD10/CCL19/CXCL13/EPHA4	14
GO:0043300	regulation of leukocyte degranulation	6/316	46/18723	0.000116945	0.000116945	0.000891334	ITGB2/ITGAM/NCKAP1L/FCGR2B/RAC2/FGR	6
GO:1900271	regulation of long-term synaptic potentiation	6/316	46/18723	0.000116945	0.000116945	0.000891334	TYROBP/LILRB2/APOE/CX3CR1/CALB1/EPHA4	6
GO:2000107	negative regulation of leukocyte apoptotic process	6/316	46/18723	0.000116945	0.000116945	0.000891334	LILRB1/CD74/HCLS1/NOD2/CCL5/CCL19	6
GO:0002821	positive regulation of adaptive immune response	9/316	112/18723	0.00011892	0.00011892	0.000903599	CD1C/TREM2/PLA2G4A/HLA-DRA/CLEC7A/CD4/PTPRC/NOD2/AZGP1	9
GO:0002921	negative regulation of humoral immune response	4/316	16/18723	0.000123431	0.000123431	0.000932142	C4BPA/SPINK5/VSIG4/FCGR2B	4
GO:0051770	positive regulation of nitric-oxide synthase biosynthetic process	4/316	16/18723	0.000123431	0.000123431	0.000932142	IL33/TLR2/NOD2/CCL2	4
GO:0002708	positive regulation of lymphocyte mediated immunity	9/316	113/18723	0.000127328	0.000127328	0.000958636	RASGRP1/CD1C/TREM2/HLA-DRA/PTPRC/CRTAM/NOD2/LAG3/AZGP1	9
GO:0097028	dendritic cell differentiation	6/316	47/18723	0.000132176	0.000132176	0.000992114	LILRB1/LILRB2/TREM2/IRF8/FCGR2B/CCL19	6
GO:0033674	positive regulation of kinase activity	20/316	467/18723	0.000141939	0.000141939	0.00106216	RASGRP1/PLA2G1B/CALCA/CSF1R/TREM2/LCP2/CD74/NCKAP1L/CD86/CD4/PTPRC/NCF1/FGR/NOD2/CCL5/CDK5R2/FZD10/CCL19/CHI3L1/EPHA4	20
GO:0070997	neuron death	17/316	361/18723	0.000147253	0.000147253	0.00109861	ASCL1/TOX3/C1QA/TYROBP/GPNMB/ITGB2/TREM2/ITGAM/C5AR1/FCGR2B/APOE/KMO/CORO1A/CCL5/CCL2/CX3CR1/CRLF1	17
GO:0033628	regulation of cell adhesion mediated by integrin	6/316	48/18723	0.000148938	0.000148938	0.00110783	RAC3/DPP4/TESC/NCKAP1L/CCL5/CXCL13	6
GO:0097553	calcium ion transmembrane import into cytosol	10/316	142/18723	0.000151544	0.000151544	0.00112382	CAPN3/CLIC2/CXCL10/CXCL9/CCR5/PTPRC/CXCL11/CORO1A/MCOLN3/CCL19	10
GO:0001516	prostaglandin biosynthetic process	5/316	31/18723	0.000157214	0.000157214	0.00115891	PLA2G4A/PTGS2/CD74/TBXAS1/ANXA1	5
GO:0046457	prostanoid biosynthetic process	5/316	31/18723	0.000157214	0.000157214	0.00115891	PLA2G4A/PTGS2/CD74/TBXAS1/ANXA1	5
GO:0060263	regulation of respiratory burst	4/316	17/18723	0.000159272	0.000159272	0.00117059	CLEC7A/SLAMF8/NCF1/RAC2	4
GO:0038061	NIK/NF-kappaB signaling	10/316	143/18723	0.000160547	0.000160547	0.00117646	BIRC3/TLR7/CD14/TREM2/LAPTM5/CD86/TLR2/NOD2/CCL19/CHI3L1	10
GO:0046718	viral entry into host cell	10/316	144/18723	0.000169997	0.000169997	0.00124202	DPP4/MRC1/CD74/CCR5/CD86/SIGLEC1/CD4/SELPLG/CLEC5A/ITGB7	10
GO:0043372	positive regulation of CD4-positive, alpha-beta T cell differentiation	5/316	32/18723	0.000183773	0.000183773	0.00133477	HLA-DRA/NCKAP1L/CD86/ANXA1/CCL19	5
GO:0050850	positive regulation of calcium-mediated signaling	5/316	32/18723	0.000183773	0.000183773	0.00133477	TRAT1/CCL4/TREM2/CLEC7A/CD4	5
GO:0007584	response to nutrient	11/316	174/18723	0.000186422	0.000186422	0.00134985	ASCL1/CXCL10/SPP1/AQP3/PTGS2/CYBB/FOLR2/NOD2/KYNU/SST/PPARG	11
GO:0001961	positive regulation of cytokine-mediated signaling pathway	6/316	50/18723	0.000187489	0.000187489	0.00134985	IL7/MMP12/TREM2/LAPTM5/CD74/CASP1	6
GO:0038093	Fc receptor signaling pathway	6/316	50/18723	0.000187489	0.000187489	0.00134985	FCER1G/FCGR1B/HCK/FCGR2B/PTPRC/FGR	6
GO:0045824	negative regulation of innate immune response	7/316	71/18723	0.000192539	0.000192539	0.00138218	MMP12/VSIG4/LILRB1/SLAMF8/SAMHD1/IFI16/PPARG	7
GO:0002283	neutrophil activation involved in immune response	4/316	18/18723	0.000202066	0.000202066	0.00144219	FCER1G/TYROBP/ITGB2/ITGAM	4
GO:0034134	toll-like receptor 2 signaling pathway	4/316	18/18723	0.000202066	0.000202066	0.00144219	TREM2/TLR1/TLR2/NOD2	4
GO:0032479	regulation of type I interferon production	8/316	95/18723	0.000205101	0.000205101	0.00145543	TLR7/MMP12/CD14/LILRB1/TLR8/IRF8/TLR2/IFIH1	8
GO:0032606	type I interferon production	8/316	95/18723	0.000205101	0.000205101	0.00145543	TLR7/MMP12/CD14/LILRB1/TLR8/IRF8/TLR2/IFIH1	8
GO:0006636	unsaturated fatty acid biosynthetic process	6/316	51/18723	0.000209507	0.000209507	0.00148244	ELOVL4/PLA2G4A/PTGS2/CD74/TBXAS1/ANXA1	6
GO:0002335	mature B cell differentiation	5/316	33/18723	0.000213621	0.000213621	0.00150294	GPR183/SLAMF8/IRF8/FCGR2B/DOCK10	5
GO:0002431	Fc receptor mediated stimulatory signaling pathway	5/316	33/18723	0.000213621	0.000213621	0.00150294	FCER1G/HCK/FCGR2B/PTPRC/FGR	5
GO:0002455	humoral immune response mediated by circulating immunoglobulin	9/316	121/18723	0.00021425	0.00021425	0.00150308	C4BPA/C7/C1QA/C1QB/TREM2/FCGR2B/PTPRC/NOD2/TRBC1	9
GO:0045834	positive regulation of lipid metabolic process	10/316	149/18723	0.000224574	0.000224574	0.00157105	PTGS2/CD74/APOE/APOC1/FGR/NOD2/ANXA1/CCL19/PPARG/CGA	10
GO:0051928	positive regulation of calcium ion transport	9/316	122/18723	0.000227947	0.000227947	0.00159014	CAPN3/PLA2G1B/CCL4/CXCL10/CXCL9/CCR1/CXCL11/CCL5/CCL2	9
GO:0050848	regulation of calcium-mediated signaling	7/316	73/18723	0.000229218	0.000229218	0.0015945	TRAT1/CCL4/TREM2/CLEC7A/CD4/PLEK/GBP1	7
GO:0043277	apoptotic cell clearance	6/316	52/18723	0.000233513	0.000233513	0.00161982	TYROBP/TREM2/MARCO/RAC2/CCL2/ANXA1	6
GO:0001959	regulation of cytokine-mediated signaling pathway	10/316	150/18723	0.000237088	0.000237088	0.00163816	IL7/MMP12/TREM2/LAPTM5/SAMHD1/CD74/CASP1/PTPRC/CCL5/PPARG	10
GO:0046942	carboxylic acid transport	14/316	273/18723	0.000237484	0.000237484	0.00163816	SV2A/SLC22A3/SLC6A14/ABCC3/PLA2G1B/SLC16A4/AQP9/PLA2G4A/SLC1A3/SLCO2B1/KMO/FOLR2/ANXA1/SLC7A2	14
GO:0050852	T cell receptor signaling pathway	9/316	123/18723	0.000242364	0.000242364	0.00166716	TRAT1/HLA-DQB1/HHLA2/LAPTM5/LCP2/PTPRC/HLA-DPB1/BTN3A3/GBP1	9
GO:0045637	regulation of myeloid cell differentiation	12/316	210/18723	0.00024683	0.00024683	0.00168047	LILRB1/LILRB3/TYROBP/TREM2/TESC/MAFB/CD74/NCKAP1L/CD4/CCR1/EVI2B/HCLS1	12
GO:0032743	positive regulation of interleukin-2 production	5/316	34/18723	0.00024702	0.00024702	0.00168047	CLEC7A/CD86/CD4/PTPRC/ANXA1	5
GO:0051482	positive regulation of cytosolic calcium ion concentration involved in phospholipase C-activating G protein-coupled signaling pathway	5/316	34/18723	0.00024702	0.00024702	0.00168047	CALCA/C3AR1/GPR65/LPAR6/GPR18	5
GO:0055094	response to lipoprotein particle	5/316	34/18723	0.00024702	0.00024702	0.00168047	FCER1G/ITGB2/TREM2/APOE/PPARG	5
GO:0044409	entry into host	10/316	151/18723	0.000250181	0.000250181	0.00169729	DPP4/MRC1/CD74/CCR5/CD86/SIGLEC1/CD4/SELPLG/CLEC5A/ITGB7	10
GO:0010759	positive regulation of macrophage chemotaxis	4/316	19/18723	0.000252563	0.000252563	0.00169945	CSF1R/C3AR1/C5AR1/CCL5	4
GO:0032695	negative regulation of interleukin-12 production	4/316	19/18723	0.000252563	0.000252563	0.00169945	LILRB1/TLR8/ACP5/NOD2	4
GO:0048245	eosinophil chemotaxis	4/316	19/18723	0.000252563	0.000252563	0.00169945	CCL4/CCL8/CCL5/CCL2	4
GO:0043270	positive regulation of ion transport	14/316	275/18723	0.000255889	0.000255889	0.00171715	CAPN3/PLA2G1B/CCL4/TREM2/CXCL10/TESC/CXCL9/PLA2G4A/CTSS/KMO/CCR1/CXCL11/CCL5/CCL2	14
GO:0002707	negative regulation of lymphocyte mediated immunity	6/316	53/18723	0.000259632	0.000259632	0.00173285	C4BPA/LILRB1/NCKAP1L/FCGR2B/PTPRC/NOD2	6
GO:0008347	glial cell migration	6/316	53/18723	0.000259632	0.000259632	0.00173285	GPR183/TREM2/CCL2/CX3CR1/CDK5R2/EPHA4	6
GO:0016032	viral process	18/316	415/18723	0.000260824	0.000260824	0.00173612	IFIT1/DPP4/CCL4/CCL8/MRC1/CD74/CCR5/CD86/APOE/SIGLEC1/CD4/SELPLG/CLEC5A/IFIH1/IFI16/CCL5/ITGB7/CCL2	18
GO:0060401	cytosolic calcium ion transport	11/316	182/18723	0.000275369	0.000275369	0.001828	CAPN3/CLIC2/PLA2G1B/CXCL10/CXCL9/CCR5/PTPRC/CXCL11/CORO1A/MCOLN3/CCL19	11
GO:0006691	leukotriene metabolic process	5/316	35/18723	0.000284243	0.000284243	0.00187682	PLA2G1B/ALOX5AP/PLA2G4A/TLR2/DPEP2	5
GO:2000403	positive regulation of lymphocyte migration	5/316	35/18723	0.000284243	0.000284243	0.00187682	AIF1/CCL4/CXCL10/CCL5/CXCL13	5
GO:0002823	negative regulation of adaptive immune response based on somatic recombination of immune receptors built from immunoglobulin superfamily domains	6/316	54/18723	0.000287993	0.000287993	0.00189651	C4BPA/LILRB1/NCKAP1L/FCGR2B/PTPRC/NOD2	6
GO:0032930	positive regulation of superoxide anion generation	4/316	20/18723	0.000311527	0.000311527	0.00204061	TYROBP/ITGB2/ITGAM/CLEC7A	4
GO:0098543	detection of other organism	4/316	20/18723	0.000311527	0.000311527	0.00204061	CLEC7A/TLR1/TLR2/NOD2	4
GO:0045860	positive regulation of protein kinase activity	17/316	386/18723	0.000322914	0.000322914	0.00210959	RASGRP1/PLA2G1B/CALCA/CSF1R/LCP2/NCKAP1L/CD86/CD4/PTPRC/NCF1/NOD2/CCL5/CDK5R2/FZD10/CCL19/CHI3L1/EPHA4	17
GO:0030224	monocyte differentiation	5/316	36/18723	0.00032557	0.00032557	0.0021102	CSF1R/CD74/CD4/IFI16/PPARG	5
GO:0071402	cellular response to lipoprotein particle stimulus	5/316	36/18723	0.00032557	0.00032557	0.0021102	FCER1G/ITGB2/TREM2/APOE/PPARG	5
GO:0090322	regulation of superoxide metabolic process	5/316	36/18723	0.00032557	0.00032557	0.0021102	TYROBP/ITGB2/ITGAM/CLEC7A/ACP5	5
GO:0007596	blood coagulation	12/316	217/18723	0.000333046	0.000333046	0.00215301	TFPI/CD40LG/APOH/CPB2/TSPAN8/FCER1G/PDPN/PLA2G4A/APOE/F13A1/PLEK/SERPINA1	12
GO:1902106	negative regulation of leukocyte differentiation	8/316	102/18723	0.000334265	0.000334265	0.00215524	LILRB1/LILRB3/FGL2/MAFB/CD74/FCGR2B/LAG3/ANXA1	8
GO:0006887	exocytosis	16/316	352/18723	0.000340627	0.000340627	0.00219055	RASGRP1/SV2A/ITGB2/CCL8/ITGAM/HCK/NCKAP1L/FCGR2B/CCR1/RAC2/FGR/PLEK/CORO1A/CCL5/ANXA1/CDK5R2	16
GO:0006956	complement activation	9/316	130/18723	0.000365962	0.000365962	0.00234736	C4BPA/C7/MFAP4/VSIG4/C1QA/C1QB/TREM2/TRBC1/CFD	9
GO:0002689	negative regulation of leukocyte chemotaxis	4/316	21/18723	0.00037974	0.00037974	0.00240875	DPP4/SLAMF8/CCL2/GPR18	4
GO:0033630	positive regulation of cell adhesion mediated by integrin	4/316	21/18723	0.00037974	0.00037974	0.00240875	RAC3/NCKAP1L/CCL5/CXCL13	4
GO:0051767	nitric-oxide synthase biosynthetic process	4/316	21/18723	0.00037974	0.00037974	0.00240875	IL33/TLR2/NOD2/CCL2	4
GO:0051769	regulation of nitric-oxide synthase biosynthetic process	4/316	21/18723	0.00037974	0.00037974	0.00240875	IL33/TLR2/NOD2/CCL2	4
GO:0007200	phospholipase C-activating G protein-coupled receptor signaling pathway	8/316	104/18723	0.000381385	0.000381385	0.00240875	CALCA/C3AR1/GPR65/FPR3/C5AR1/LPAR6/GPR18/CX3CR1	8
GO:0046634	regulation of alpha-beta T cell activation	8/316	104/18723	0.000381385	0.000381385	0.00240875	LILRB1/HLA-DRA/NCKAP1L/CD86/PTPRC/CRTAM/ANXA1/CCL19	8
GO:0007599	hemostasis	12/316	222/18723	0.000409199	0.000409199	0.00257126	TFPI/CD40LG/APOH/CPB2/TSPAN8/FCER1G/PDPN/PLA2G4A/APOE/F13A1/PLEK/SERPINA1	12
GO:0050817	coagulation	12/316	222/18723	0.000409199	0.000409199	0.00257126	TFPI/CD40LG/APOH/CPB2/TSPAN8/FCER1G/PDPN/PLA2G4A/APOE/F13A1/PLEK/SERPINA1	12
GO:0032481	positive regulation of type I interferon production	6/316	58/18723	0.000426578	0.000426578	0.00267366	TLR7/MMP12/CD14/TLR8/TLR2/IFIH1	6
GO:1903707	negative regulation of hemopoiesis	8/316	106/18723	0.000433774	0.000433774	0.00271188	LILRB1/LILRB3/FGL2/MAFB/CD74/FCGR2B/LAG3/ANXA1	8
GO:0051817	modulation of process of other organism involved in symbiotic interaction	7/316	81/18723	0.000436161	0.000436161	0.00271307	SFTPD/CCL4/CCL8/APOE/CD4/CCL5/CX3CR1	7
GO:2000106	regulation of leukocyte apoptotic process	7/316	81/18723	0.000436161	0.000436161	0.00271307	LILRB1/CD74/HCLS1/NOD2/CCL5/ANXA1/CCL19	7
GO:0032727	positive regulation of interferon-alpha production	4/316	22/18723	0.000457994	0.000457994	0.00284172	TLR7/MMP12/TLR8/IFIH1	4
GO:0007229	integrin-mediated signaling pathway	8/316	107/18723	0.000462078	0.000462078	0.00285272	CD40LG/ITGB2/ITGAM/HCK/ITGAX/FGR/PLEK/ITGB7	8
GO:0031532	actin cytoskeleton reorganization	8/316	107/18723	0.000462078	0.000462078	0.00285272	CSF1R/HCK/GPR65/GMFG/HCLS1/IQGAP2/PLEK/ANXA1	8
GO:2000249	regulation of actin cytoskeleton reorganization	5/316	39/18723	0.000477095	0.000477095	0.00293078	CSF1R/HCK/GMFG/HCLS1/IQGAP2	5
GO:2000516	positive regulation of CD4-positive, alpha-beta T cell activation	5/316	39/18723	0.000477095	0.000477095	0.00293078	HLA-DRA/NCKAP1L/CD86/ANXA1/CCL19	5
GO:0002700	regulation of production of molecular mediator of immune response	10/316	164/18723	0.000483419	0.000483419	0.00295493	CD40LG/SPINK5/LILRB1/LAPTM5/CLEC7A/CD74/CD86/FCGR2B/PTPRC/NOD2	10
GO:0050806	positive regulation of synaptic transmission	10/316	164/18723	0.000483419	0.000483419	0.00295493	TYROBP/LILRB2/PTGS2/SLC1A3/APOE/KMO/CCL2/CX3CR1/CALB1/EPHA4	10
GO:0043367	CD4-positive, alpha-beta T cell differentiation	7/316	83/18723	0.000506086	0.000506086	0.00308584	GPR183/HLA-DRA/NCKAP1L/CD86/PTGER4/ANXA1/CCL19	7
GO:0002291	T cell activation via T cell receptor contact with antigen bound to MHC molecule on antigen presenting cell	3/316	10/18723	0.000523337	0.000523337	0.00314445	LILRB1/FGL2/HLA-DMB	3
GO:0002765	immune response-inhibiting signal transduction	3/316	10/18723	0.000523337	0.000523337	0.00314445	LILRB1/LILRB2/CD33	3
GO:0035747	natural killer cell chemotaxis	3/316	10/18723	0.000523337	0.000523337	0.00314445	CCL4/CCL5/CCL2	3
GO:0070391	response to lipoteichoic acid	3/316	10/18723	0.000523337	0.000523337	0.00314445	CD14/TREM2/TLR2	3
GO:0071223	cellular response to lipoteichoic acid	3/316	10/18723	0.000523337	0.000523337	0.00314445	CD14/TREM2/TLR2	3
GO:1904668	positive regulation of ubiquitin protein ligase activity	3/316	10/18723	0.000523337	0.000523337	0.00314445	UBE2S/UBE2C/CDC20	3
GO:0010543	regulation of platelet activation	5/316	40/18723	0.000537798	0.000537798	0.00322349	FCER1G/PDPN/PLA2G4A/APOE/PLEK	5
GO:0071695	anatomical structure maturation	12/316	229/18723	0.000540152	0.000540152	0.00322976	RAC3/SPINK5/ASCL1/SPINK1/C1QA/CLEC7A/SNX10/CX3CR1/CDK5R2/CCL19/PPARG/CDH3	12
GO:0060143	positive regulation of syncytium formation by plasma membrane fusion	4/316	23/18723	0.000547093	0.000547093	0.00326336	TYROBP/TREM2/CXCL9/CD53	4
GO:0034113	heterotypic cell-cell adhesion	6/316	61/18723	0.000560978	0.000560978	0.00332497	LILRB2/ITGB2/PTPRC/ITGAX/CD2/ITGB7	6
GO:2000401	regulation of lymphocyte migration	6/316	61/18723	0.000560978	0.000560978	0.00332497	AIF1/CCL4/CXCL10/CCL5/CCL2/CXCL13	6
GO:0045055	regulated exocytosis	12/316	230/18723	0.000561461	0.000561461	0.00332497	RASGRP1/SV2A/ITGB2/ITGAM/HCK/NCKAP1L/FCGR2B/RAC2/FGR/PLEK/CORO1A/CDK5R2	12
GO:0015718	monocarboxylic acid transport	8/316	111/18723	0.000590672	0.000590672	0.00348959	SLC22A3/ABCC3/PLA2G1B/SLC16A4/AQP9/PLA2G4A/SLCO2B1/ANXA1	8
GO:0032733	positive regulation of interleukin-10 production	5/316	41/18723	0.000604124	0.000604124	0.00356054	CD40LG/TREM2/CLEC7A/TLR2/NOD2	5
GO:0046632	alpha-beta T cell differentiation	8/316	112/18723	0.000626961	0.000626961	0.00367758	GPR183/HLA-DRA/NCKAP1L/CD86/PTGER4/GPR18/ANXA1/CCL19	8
GO:1901222	regulation of NIK/NF-kappaB signaling	8/316	112/18723	0.000626961	0.000626961	0.00367758	TLR7/CD14/TREM2/LAPTM5/CD86/TLR2/NOD2/CCL19	8
GO:0002922	positive regulation of humoral immune response	4/316	24/18723	0.000647846	0.000647846	0.00379109	TREM2/FCGR2B/PTPRC/NOD2	4
GO:0030183	B cell differentiation	9/316	141/18723	0.000661939	0.000661939	0.0038644	IL7/CD40LG/GPR183/SLAMF8/IRF8/NCKAP1L/FCGR2B/PTPRC/DOCK10	9
GO:0001776	leukocyte homeostasis	7/316	87/18723	0.00067263	0.00067263	0.00391728	GPR183/CD74/NCKAP1L/DOCK10/CORO1A/ANXA1/TNFRSF17	7
GO:0015849	organic acid transport	14/316	303/18723	0.00067417	0.00067417	0.00391728	SV2A/SLC6A14/ABCC3/PLA2G1B/AQP9/PLA2G4A/SLC1A3/SLCO2B1/APOE/KMO/FOLR2/ANXA1/SLC7A2/PPARG	14
GO:0030890	positive regulation of B cell proliferation	5/316	42/18723	0.000676396	0.000676396	0.00392099	IL7/GPR183/CD74/NCKAP1L/PTPRC	5
GO:2000116	regulation of cysteine-type endopeptidase activity	12/316	235/18723	0.000678908	0.000678908	0.00392633	BIRC3/MMP9/S100A8/S100A9/PTGS2/LAPTM5/CLEC7A/CASP1/IFI16/PSMB9/IFT57/PPARG	12
GO:0051701	biological process involved in interaction with host	11/316	203/18723	0.000692508	0.000692508	0.00399563	IFIT1/DPP4/MRC1/CD74/CCR5/CD86/SIGLEC1/CD4/SELPLG/CLEC5A/ITGB7	11
GO:0032493	response to bacterial lipoprotein	3/316	11/18723	0.000710617	0.000710617	0.00407158	CD14/TLR1/TLR2	3
GO:0033632	regulation of cell-cell adhesion mediated by integrin	3/316	11/18723	0.000710617	0.000710617	0.00407158	DPP4/CCL5/CXCL13	3
GO:0045060	negative thymic T cell selection	3/316	11/18723	0.000710617	0.000710617	0.00407158	CD74/DOCK2/PTPRC	3
GO:0045670	regulation of osteoclast differentiation	6/316	64/18723	0.000726158	0.000726158	0.00415099	LILRB1/LILRB3/TYROBP/TREM2/MAFB/CCR1	6
GO:0002861	regulation of inflammatory response to antigenic stimulus	5/316	43/18723	0.000754947	0.000754947	0.00429567	TREM2/HCK/FCGR2B/FGR/NOD2	5
GO:0014002	astrocyte development	5/316	43/18723	0.000754947	0.000754947	0.00429567	C1QA/TREM2/S100A8/S100A9/C5AR1	5
GO:0048872	homeostasis of number of cells	13/316	272/18723	0.000762599	0.000762599	0.00432923	IL7/GPR183/RAC3/MAFB/LIPA/CD74/NCKAP1L/DOCK10/HCLS1/CORO1A/ANXA1/CX3CR1/TNFRSF17	13
GO:0033559	unsaturated fatty acid metabolic process	8/316	116/18723	0.000790544	0.000790544	0.00447759	HPGD/ELOVL4/PLA2G4A/PTGS2/CD74/TBXAS1/ANXA1/ATP6V1B1	8
GO:0052126	movement in host environment	10/316	175/18723	0.000801098	0.000801098	0.00452698	DPP4/MRC1/CD74/CCR5/CD86/SIGLEC1/CD4/SELPLG/CLEC5A/ITGB7	10
GO:0046849	bone remodeling	7/316	90/18723	0.00082392	0.00082392	0.00464532	IL7/CALCA/CSF1R/SPP1/ACP5/SNX10/RAC2	7
GO:0042093	T-helper cell differentiation	6/316	66/18723	0.000855599	0.000855599	0.004802	GPR183/HLA-DRA/CD86/PTGER4/ANXA1/CCL19	6
GO:0050922	negative regulation of chemotaxis	6/316	66/18723	0.000855599	0.000855599	0.004802	DPP4/AIF1/SLAMF8/CCL2/GPR18/CXCL13	6
GO:0060191	regulation of lipase activity	7/316	91/18723	0.000879914	0.000879914	0.00491799	APOH/PLA2G1B/CD86/C5AR1/APOC1/CCL5/ANXA1	7
GO:0042060	wound healing	17/316	422/18723	0.000880248	0.000880248	0.00491799	TFPI/CD40LG/APOH/CPB2/TSPAN8/MMP12/FCER1G/S100A8/PDPN/PLA2G4A/CLEC7A/APOE/F13A1/PLEK/ANXA1/SERPINA1/CDH3	17
GO:0006706	steroid catabolic process	4/316	26/18723	0.00088759	0.00088759	0.00493667	HSD17B6/SPP1/APOE/CYP27A1	4
GO:0019883	antigen processing and presentation of endogenous antigen	4/316	26/18723	0.00088759	0.00088759	0.00493667	CD1C/HLA-DRA/CD74/AZGP1	4
GO:0043087	regulation of GTPase activity	15/316	348/18723	0.00089284	0.00089284	0.00495471	RASGRP1/RGS1/CCL4/CCL8/CCL18/GPR65/DOCK10/ARHGAP25/IQGAP2/CCL5/CCL2/FZD10/CCL19/CXCL13/EPHA4	15
GO:0046635	positive regulation of alpha-beta T cell activation	6/316	67/18723	0.00092664	0.00092664	0.00511205	HLA-DRA/NCKAP1L/CD86/PTPRC/ANXA1/CCL19	6
GO:0043383	negative T cell selection	3/316	12/18723	0.000935684	0.000935684	0.00511205	CD74/DOCK2/PTPRC	3
GO:0060907	positive regulation of macrophage cytokine production	3/316	12/18723	0.000935684	0.000935684	0.00511205	LILRB1/LAPTM5/CD74	3
GO:0061517	macrophage proliferation	3/316	12/18723	0.000935684	0.000935684	0.00511205	IL33/CSF1R/TREM2	3
GO:0070493	thrombin-activated receptor signaling pathway	3/316	12/18723	0.000935684	0.000935684	0.00511205	HPGD/IQGAP2/PLEK	3
GO:0071635	negative regulation of transforming growth factor beta production	3/316	12/18723	0.000935684	0.000935684	0.00511205	LILRB1/TYROBP/CDH3	3
GO:1902563	regulation of neutrophil activation	3/316	12/18723	0.000935684	0.000935684	0.00511205	ITGB2/ITGAM/FCGR2B	3
GO:0046394	carboxylic acid biosynthetic process	14/316	314/18723	0.000952108	0.000952108	0.0051903	DPYD/ELOVL4/PLA2G1B/ALOX5AP/PLA2G4A/PTGS2/SLC1A3/CD74/APOC1/KMO/TBXAS1/KYNU/CYP27A1/ANXA1	14
GO:0050808	synapse organization	17/316	426/18723	0.00097585	0.00097585	0.00530801	CDC20/FLRT3/NEFH/C1QA/C1QB/LILRB2/TREM2/ITGAM/C5AR1/FCGR2B/APOE/TLR2/SRGN/DOCK10/CX3CR1/CTNND2/EPHA4	17
GO:0043523	regulation of neuron apoptotic process	11/316	212/18723	0.00098848	0.00098848	0.00536489	ASCL1/TOX3/TYROBP/TREM2/ITGAM/C5AR1/APOE/CORO1A/CCL2/CX3CR1/CRLF1	11
GO:0021700	developmental maturation	13/316	280/18723	0.000994792	0.000994792	0.00538731	RAC3/CDC20/SPINK5/ASCL1/SPINK1/C1QA/CLEC7A/SNX10/CX3CR1/CDK5R2/CCL19/PPARG/CDH3	13
GO:0033273	response to vitamin	7/316	93/18723	0.00100089	0.00100089	0.0053916	ASCL1/CXCL10/SPP1/AQP3/PTGS2/FOLR2/KYNU	7
GO:0002294	CD4-positive, alpha-beta T cell differentiation involved in immune response	6/316	68/18723	0.00100213	0.00100213	0.0053916	GPR183/HLA-DRA/CD86/PTGER4/ANXA1/CCL19	6
GO:0051926	negative regulation of calcium ion transport	6/316	68/18723	0.00100213	0.00100213	0.0053916	CLIC2/SPINK1/LILRB1/LILRB2/CD33/PTGS2	6
GO:0016053	organic acid biosynthetic process	14/316	316/18723	0.00101181	0.00101181	0.0054318	DPYD/ELOVL4/PLA2G1B/ALOX5AP/PLA2G4A/PTGS2/SLC1A3/CD74/APOC1/KMO/TBXAS1/KYNU/CYP27A1/ANXA1	14
GO:0007249	I-kappaB kinase/NF-kappaB signaling	13/316	281/18723	0.00102759	0.00102759	0.00547236	BIRC3/TLR7/CAPN3/TREM2/TLR8/CLEC7A/CD74/CASP1/TLR2/CD4/NOD2/CX3CR1/CCL19	13
GO:0002433	immune response-regulating cell surface receptor signaling pathway involved in phagocytosis	4/316	27/18723	0.00102822	0.00102822	0.00547236	HCK/FCGR2B/PTPRC/FGR	4
GO:0038096	Fc-gamma receptor signaling pathway involved in phagocytosis	4/316	27/18723	0.00102822	0.00102822	0.00547236	HCK/FCGR2B/PTPRC/FGR	4
GO:0048873	homeostasis of number of cells within a tissue	4/316	27/18723	0.00102822	0.00102822	0.00547236	IL7/RAC3/LIPA/CORO1A	4
GO:1903035	negative regulation of response to wounding	7/316	94/18723	0.00106608	0.00106608	0.00566164	TFPI/APOH/CPB2/TSPAN8/SPP1/APOE/EPHA4	7
GO:0002287	alpha-beta T cell activation involved in immune response	6/316	69/18723	0.00108227	0.00108227	0.00572297	GPR183/HLA-DRA/CD86/PTGER4/ANXA1/CCL19	6
GO:0002293	alpha-beta T cell differentiation involved in immune response	6/316	69/18723	0.00108227	0.00108227	0.00572297	GPR183/HLA-DRA/CD86/PTGER4/ANXA1/CCL19	6
GO:0051092	positive regulation of NF-kappaB transcription factor activity	9/316	152/18723	0.00112985	0.00112985	0.00596181	CD40LG/CAPN3/PLA2G1B/S100A8/S100A9/CLEC7A/TLR2/NOD2/CX3CR1	9
GO:0009612	response to mechanical stimulus	11/316	216/18723	0.00115007	0.00115007	0.00605558	TLR7/SCN1A/SCEL/FOSB/CXCL10/TLR8/PTGS2/SLC1A3/PTGER4/CASP1/CHI3L1	11
GO:0002313	mature B cell differentiation involved in immune response	4/316	28/18723	0.0011838	0.0011838	0.00615446	GPR183/IRF8/FCGR2B/DOCK10	4
GO:0032607	interferon-alpha production	4/316	28/18723	0.0011838	0.0011838	0.00615446	TLR7/MMP12/TLR8/IFIH1	4
GO:0032647	regulation of interferon-alpha production	4/316	28/18723	0.0011838	0.0011838	0.00615446	TLR7/MMP12/TLR8/IFIH1	4
GO:0001768	establishment of T cell polarity	3/316	13/18723	0.00120125	0.00120125	0.00615446	DOCK2/CRTAM/CCL19	3
GO:0002430	complement receptor mediated signaling pathway	3/316	13/18723	0.00120125	0.00120125	0.00615446	C3AR1/FPR3/C5AR1	3
GO:0031392	regulation of prostaglandin biosynthetic process	3/316	13/18723	0.00120125	0.00120125	0.00615446	PTGS2/CD74/ANXA1	3
GO:0032494	response to peptidoglycan	3/316	13/18723	0.00120125	0.00120125	0.00615446	TREM2/C5AR1/NOD2	3
GO:0034135	regulation of toll-like receptor 2 signaling pathway	3/316	13/18723	0.00120125	0.00120125	0.00615446	TREM2/TLR1/NOD2	3
GO:0036005	response to macrophage colony-stimulating factor	3/316	13/18723	0.00120125	0.00120125	0.00615446	CSF1R/TREM2/TLR2	3
GO:0036006	cellular response to macrophage colony-stimulating factor stimulus	3/316	13/18723	0.00120125	0.00120125	0.00615446	CSF1R/TREM2/TLR2	3
GO:0042492	gamma-delta T cell differentiation	3/316	13/18723	0.00120125	0.00120125	0.00615446	NCKAP1L/PTPRC/GPR18	3
GO:0070486	leukocyte aggregation	3/316	13/18723	0.00120125	0.00120125	0.00615446	S100A8/S100A9/RAC2	3
GO:2001198	regulation of dendritic cell differentiation	3/316	13/18723	0.00120125	0.00120125	0.00615446	LILRB1/LILRB2/FCGR2B	3
GO:0002686	negative regulation of leukocyte migration	5/316	48/18723	0.00125383	0.00125383	0.00641057	DPP4/SLAMF8/PTGER4/CCL2/GPR18	5
GO:1901216	positive regulation of neuron death	7/316	97/18723	0.00128187	0.00128187	0.0065404	ASCL1/C1QA/TYROBP/ITGB2/ITGAM/FCGR2B/KMO	7
GO:0001916	positive regulation of T cell mediated cytotoxicity	4/316	29/18723	0.00135513	0.00135513	0.00688573	CD1C/HLA-DRA/PTPRC/AZGP1	4
GO:2000406	positive regulation of T cell migration	4/316	29/18723	0.00135513	0.00135513	0.00688573	AIF1/CXCL10/CCL5/CXCL13	4
GO:0030195	negative regulation of blood coagulation	5/316	49/18723	0.0013773	0.0013773	0.00696967	TFPI/APOH/CPB2/TSPAN8/APOE	5
GO:0030225	macrophage differentiation	5/316	49/18723	0.0013773	0.0013773	0.00696967	MMP9/CSF1R/TLR2/CD4/HCLS1	5
GO:0046638	positive regulation of alpha-beta T cell differentiation	5/316	50/18723	0.0015095	0.0015095	0.0075783	HLA-DRA/NCKAP1L/CD86/ANXA1/CCL19	5
GO:1900047	negative regulation of hemostasis	5/316	50/18723	0.0015095	0.0015095	0.0075783	TFPI/APOH/CPB2/TSPAN8/APOE	5
GO:0001767	establishment of lymphocyte polarity	3/316	14/18723	0.00150985	0.00150985	0.0075783	DOCK2/CRTAM/CCL19	3
GO:0045059	positive thymic T cell selection	3/316	14/18723	0.00150985	0.00150985	0.0075783	CD74/DOCK2/PTPRC	3
GO:0043032	positive regulation of macrophage activation	4/316	30/18723	0.00154305	0.00154305	0.00772923	IL33/TREM2/PLA2G4A/CTSC	4
GO:0002437	inflammatory response to antigenic stimulus	6/316	74/18723	0.00155913	0.00155913	0.007794	RASGRP1/TREM2/HCK/FCGR2B/FGR/NOD2	6
GO:0051091	positive regulation of DNA-binding transcription factor activity	12/316	260/18723	0.00161947	0.00161947	0.00807928	CD40LG/CAPN3/PLA2G1B/S100A8/S100A9/CLEC7A/TLR2/HCLS1/NOD2/CX3CR1/PPARG/NEUROD1	12
GO:0043370	regulation of CD4-positive, alpha-beta T cell differentiation	5/316	51/18723	0.0016508	0.0016508	0.00821898	HLA-DRA/NCKAP1L/CD86/ANXA1/CCL19	5
GO:0033077	T cell differentiation in thymus	6/316	75/18723	0.00167112	0.00167112	0.00830337	RASGRP1/MAFB/CD74/DOCK2/PTPRC/VNN1	6
GO:0010522	regulation of calcium ion transport into cytosol	7/316	102/18723	0.00171594	0.00171594	0.00849191	CAPN3/CLIC2/PLA2G1B/CXCL10/CXCL9/CXCL11/CORO1A	7
GO:0035710	CD4-positive, alpha-beta T cell activation	7/316	102/18723	0.00171594	0.00171594	0.00849191	GPR183/HLA-DRA/NCKAP1L/CD86/PTGER4/ANXA1/CCL19	7
GO:0002828	regulation of type 2 immune response	4/316	31/18723	0.00174835	0.00174835	0.00863503	CD74/CD86/NOD2/ANXA1	4
GO:0010038	response to metal ion	15/316	373/18723	0.001773	0.001773	0.00873927	MMP9/CAPN3/ASCL1/FOSB/C1QA/CD14/ALOX5AP/AQP9/NUDT1/S100A8/AQP3/PTGS2/CYBB/NCF1/CNGA3	15
GO:0002218	activation of innate immune response	5/316	52/18723	0.00180158	0.00180158	0.00886245	MNDA/TYROBP/HCK/CLEC7A/IFI16	5
GO:0006825	copper ion transport	3/316	15/18723	0.00186385	0.00186385	0.00907837	STEAP4/SLC31A2/CP	3
GO:0023035	CD40 signaling pathway	3/316	15/18723	0.00186385	0.00186385	0.00907837	CD40LG/TREM2/CD86	3
GO:0030852	regulation of granulocyte differentiation	3/316	15/18723	0.00186385	0.00186385	0.00907837	TESC/EVI2B/HCLS1	3
GO:0034638	phosphatidylcholine catabolic process	3/316	15/18723	0.00186385	0.00186385	0.00907837	PLA2G4A/APOC1/PLA2G7	3
GO:2001279	regulation of unsaturated fatty acid biosynthetic process	3/316	15/18723	0.00186385	0.00186385	0.00907837	PTGS2/CD74/ANXA1	3
GO:0042063	gliogenesis	13/316	301/18723	0.00189974	0.00189974	0.00923498	GPR183/ASCL1/C1QA/TREM2/S100A8/S100A9/C5AR1/TLR2/CCL2/ANXA1/CX3CR1/CDK5R2/EPHA4	13
GO:0007566	embryo implantation	5/316	53/18723	0.0019622	0.0019622	0.00948257	MMP9/CALCA/SCGB1A1/SPP1/PTGS2	5
GO:0034381	plasma lipoprotein particle clearance	5/316	53/18723	0.0019622	0.0019622	0.00948257	TREM2/LIPA/MSR1/APOE/APOC1	5
GO:0050819	negative regulation of coagulation	5/316	53/18723	0.0019622	0.0019622	0.00948257	TFPI/APOH/CPB2/TSPAN8/APOE	5
GO:0062207	regulation of pattern recognition receptor signaling pathway	7/316	105/18723	0.00202644	0.00202644	0.00977391	BIRC3/TREM2/SLC15A3/TLR1/TLR2/NOD2/DDX60	7
GO:0051346	negative regulation of hydrolase activity	15/316	379/18723	0.00206807	0.00206807	0.00995525	TFPI/BIRC3/MMP9/SPINK5/SPINK1/PTGS2/NCKAP1L/APOC1/CSTA/IFI16/ANXA1/RENBP/RARRES1/FZD10/SERPINA1	15
GO:0010524	positive regulation of calcium ion transport into cytosol	5/316	54/18723	0.00213303	0.00213303	0.010248	CAPN3/PLA2G1B/CXCL10/CXCL9/CXCL11	5
GO:0071887	leukocyte apoptotic process	7/316	106/18723	0.00213905	0.00213905	0.010257	LILRB1/CD74/HCLS1/NOD2/CCL5/ANXA1/CCL19	7
GO:1903034	regulation of response to wounding	9/316	167/18723	0.00216537	0.00216537	0.010363	TFPI/APOH/CPB2/TSPAN8/SPP1/CLEC7A/APOE/ANXA1/EPHA4	9
GO:0051279	regulation of release of sequestered calcium ion into cytosol	6/316	79/18723	0.00218115	0.00218115	0.0104184	CAPN3/CLIC2/CXCL10/CXCL9/CXCL11/CORO1A	6
GO:0032633	interleukin-4 production	4/316	33/18723	0.00221438	0.00221438	0.0105363	CD40LG/SCGB1A1/FCER1G/CD86	4
GO:0032673	regulation of interleukin-4 production	4/316	33/18723	0.00221438	0.00221438	0.0105363	CD40LG/SCGB1A1/FCER1G/CD86	4
GO:0099173	postsynapse organization	9/316	168/18723	0.00225489	0.00225489	0.0106971	NEFH/LILRB2/TREM2/FCGR2B/APOE/SRGN/DOCK10/CTNND2/EPHA4	9
GO:0002830	positive regulation of type 2 immune response	3/316	16/18723	0.00226549	0.00226549	0.0106971	CD74/CD86/NOD2	3
GO:0010819	regulation of T cell chemotaxis	3/316	16/18723	0.00226549	0.00226549	0.0106971	CXCL10/CCL5/CXCL13	3
GO:0033631	cell-cell adhesion mediated by integrin	3/316	16/18723	0.00226549	0.00226549	0.0106971	DPP4/CCL5/CXCL13	3
GO:0000768	syncytium formation by plasma membrane fusion	5/316	55/18723	0.00231446	0.00231446	0.0108867	TYROBP/TREM2/CXCL10/CXCL9/CD53	5
GO:0140253	cell-cell fusion	5/316	55/18723	0.00231446	0.00231446	0.0108867	TYROBP/TREM2/CXCL10/CXCL9/CD53	5
GO:0022604	regulation of cell morphogenesis	13/316	309/18723	0.002388	0.002388	0.0112112	RAC3/CSF1R/ITGB2/PDPN/HCK/LST1/RAC2/FGR/GBP1/CORO1A/CCL2/ANXA1/EPHA4	13
GO:0051047	positive regulation of secretion	13/316	310/18723	0.00245568	0.00245568	0.0115071	CPB2/PLA2G1B/CD33/ITGB2/TREM2/SPP1/S100A8/PLA2G4A/ITGAM/TLR2/KMO/FGR/CDK5R2	13
GO:0001960	negative regulation of cytokine-mediated signaling pathway	6/316	81/18723	0.00247635	0.00247635	0.0115383	MMP12/TREM2/SAMHD1/PTPRC/CCL5/PPARG	6
GO:0046209	nitric oxide metabolic process	6/316	81/18723	0.00247635	0.00247635	0.0115383	AIF1/PTGS2/CLEC7A/ACP5/TLR2/CX3CR1	6
GO:0048708	astrocyte differentiation	6/316	81/18723	0.00247635	0.00247635	0.0115383	C1QA/TREM2/S100A8/S100A9/C5AR1/EPHA4	6
GO:0032608	interferon-beta production	5/316	56/18723	0.00250687	0.00250687	0.0116147	TLR7/LILRB1/TLR8/TLR2/IFIH1	5
GO:0032648	regulation of interferon-beta production	5/316	56/18723	0.00250687	0.00250687	0.0116147	TLR7/LILRB1/TLR8/TLR2/IFIH1	5
GO:1904645	response to amyloid-beta	5/316	56/18723	0.00250687	0.00250687	0.0116147	MMP9/MMP12/TREM2/FCGR2B/EPHA4	5
GO:0051403	stress-activated MAPK cascade	11/316	239/18723	0.00255611	0.00255611	0.0117986	RASGRP1/TLR7/FOXM1/TREM2/CLEC7A/PTGER4/FCGR2B/NCF1/NOD2/MAP4K1/CCL19	11
GO:0072593	reactive oxygen species metabolic process	11/316	239/18723	0.00255611	0.00255611	0.0117986	FOXM1/SFTPD/TYROBP/ITGB2/ITGAM/NCF2/CLEC7A/CYBB/ACP5/NCF1/RAC2	11
GO:0002312	B cell activation involved in immune response	6/316	82/18723	0.00263474	0.00263474	0.0121084	CD40LG/GPR183/IRF8/FCGR2B/PTPRC/DOCK10	6
GO:2001057	reactive nitrogen species metabolic process	6/316	82/18723	0.00263474	0.00263474	0.0121084	AIF1/PTGS2/CLEC7A/ACP5/TLR2/CX3CR1	6
GO:0009408	response to heat	7/316	110/18723	0.0026386	0.0026386	0.0121084	CPB2/CALCA/CD14/CXCL10/PTGS2/TFEC/SST	7
GO:1901136	carbohydrate derivative catabolic process	9/316	172/18723	0.00264284	0.00264284	0.0121084	DPYD/MMP12/AOAH/NUDT1/NPL/SAMHD1/CHIT1/RENBP/CHI3L1	9
GO:0006949	syncytium formation	5/316	57/18723	0.00271061	0.00271061	0.0123103	TYROBP/TREM2/CXCL10/CXCL9/CD53	5
GO:0010934	macrophage cytokine production	3/316	17/18723	0.00271682	0.00271682	0.0123103	LILRB1/LAPTM5/CD74	3
GO:0010935	regulation of macrophage cytokine production	3/316	17/18723	0.00271682	0.00271682	0.0123103	LILRB1/LAPTM5/CD74	3
GO:0016045	detection of bacterium	3/316	17/18723	0.00271682	0.00271682	0.0123103	TLR1/TLR2/NOD2	3
GO:0033623	regulation of integrin activation	3/316	17/18723	0.00271682	0.00271682	0.0123103	PTGER4/PLEK/CXCL13	3
GO:0070206	protein trimerization	3/316	17/18723	0.00271682	0.00271682	0.0123103	STEAP4/ALOX5AP/CD74	3
GO:0033280	response to vitamin D	4/316	35/18723	0.0027596	0.0027596	0.0124812	CXCL10/SPP1/AQP3/PTGS2	4
GO:0014066	regulation of phosphatidylinositol 3-kinase signaling	7/316	111/18723	0.00277645	0.00277645	0.0125345	RASGRP1/PTPN13/TREM2/NCF1/FGR/HCLS1/CCL5	7
GO:0048678	response to axon injury	6/316	83/18723	0.00280061	0.00280061	0.0126205	FLRT3/TYROBP/AIF1/TREM2/SPP1/EPHA4	6
GO:0015711	organic anion transport	14/316	354/18723	0.00290045	0.00290045	0.0130466	SV2A/SLC22A3/SLC6A14/ABCC3/PLA2G1B/SLC16A4/AQP9/PLA2G4A/SLC1A3/SLCO2B1/KMO/FOLR2/ANXA1/SLC7A2	14
GO:0002526	acute inflammatory response	7/316	112/18723	0.00291974	0.00291974	0.0131095	CD163/ALOX5AP/S100A8/PTGS2/FCGR2B/VNN1/SERPINA1	7
GO:0048771	tissue remodeling	9/316	175/18723	0.0029671	0.0029671	0.0132979	IL7/CALCA/CSF1R/GPNMB/SPP1/LIPA/ACP5/SNX10/RAC2	9
GO:0097061	dendritic spine organization	6/316	84/18723	0.00297418	0.00297418	0.0133055	TREM2/FCGR2B/APOE/DOCK10/CTNND2/EPHA4	6
GO:0043281	regulation of cysteine-type endopeptidase activity involved in apoptotic process	10/316	209/18723	0.00299765	0.00299765	0.0133863	BIRC3/MMP9/S100A8/S100A9/PTGS2/LAPTM5/CLEC7A/CASP1/IFT57/PPARG	10
GO:0042092	type 2 immune response	4/316	36/18723	0.00306385	0.00306385	0.0136572	CD74/CD86/NOD2/ANXA1	4
GO:0097006	regulation of plasma lipoprotein particle levels	6/316	85/18723	0.00315566	0.00315566	0.0140406	TREM2/LIPA/MSR1/APOE/APOC1/PLA2G7	6
GO:1903532	positive regulation of secretion by cell	12/316	282/18723	0.00316123	0.00316123	0.0140406	CPB2/PLA2G1B/CD33/ITGB2/TREM2/SPP1/PLA2G4A/ITGAM/TLR2/KMO/FGR/CDK5R2	12
GO:0051402	neuron apoptotic process	11/316	246/18723	0.00318867	0.00318867	0.0141228	ASCL1/TOX3/TYROBP/TREM2/ITGAM/C5AR1/APOE/CORO1A/CCL2/CX3CR1/CRLF1	11
GO:0043405	regulation of MAP kinase activity	9/316	177/18723	0.00320017	0.00320017	0.0141228	RASGRP1/UCHL1/PLA2G1B/APOE/NOD2/FZD10/CCL19/PPARG/EPHA4	9
GO:0006957	complement activation, alternative pathway	3/316	18/18723	0.00321977	0.00321977	0.0141228	C7/VSIG4/CFD	3
GO:0030889	negative regulation of B cell proliferation	3/316	18/18723	0.00321977	0.00321977	0.0141228	MNDA/TYROBP/FCGR2B	3
GO:0071360	cellular response to exogenous dsRNA	3/316	18/18723	0.00321977	0.00321977	0.0141228	IFIT1/IFIH1/COLEC12	3
GO:0071800	podosome assembly	3/316	18/18723	0.00321977	0.00321977	0.0141228	HCK/LCP1/BIN2	3
GO:0150078	positive regulation of neuroinflammatory response	3/316	18/18723	0.00321977	0.00321977	0.0141228	IL33/TREM2/CTSC	3
GO:0031098	stress-activated protein kinase signaling cascade	11/316	247/18723	0.0032885	0.0032885	0.0143987	RASGRP1/TLR7/FOXM1/TREM2/CLEC7A/PTGER4/FCGR2B/NCF1/NOD2/MAP4K1/CCL19	11
GO:0060761	negative regulation of response to cytokine stimulus	6/316	86/18723	0.00334528	0.00334528	0.0145999	MMP12/TREM2/SAMHD1/PTPRC/CCL5/PPARG	6
GO:0015850	organic hydroxy compound transport	12/316	284/18723	0.00334627	0.00334627	0.0145999	SLC22A3/ABCC3/LILRB1/TREM2/AQP9/SPP1/AQP3/MSR1/SLCO2B1/APOE/APOC1/PPARG	12
GO:0002712	regulation of B cell mediated immunity	5/316	60/18723	0.00339373	0.00339373	0.0146773	C4BPA/TREM2/FCGR2B/PTPRC/NOD2	5
GO:0002753	cytoplasmic pattern recognition receptor signaling pathway	5/316	60/18723	0.00339373	0.00339373	0.0146773	BIRC3/SLC15A3/IFIH1/NOD2/DDX60	5
GO:0002889	regulation of immunoglobulin mediated immune response	5/316	60/18723	0.00339373	0.00339373	0.0146773	C4BPA/TREM2/FCGR2B/PTPRC/NOD2	5
GO:0019731	antibacterial humoral response	5/316	60/18723	0.00339373	0.00339373	0.0146773	SPINK5/PLA2G1B/SFTPD/RNASE6/NOD2	5
GO:0051851	modulation by host of symbiont process	5/316	60/18723	0.00339373	0.00339373	0.0146773	CCL4/CCL8/APOE/CCL5/CX3CR1	5
GO:0010950	positive regulation of endopeptidase activity	9/316	179/18723	0.00344743	0.00344743	0.0148835	S100A8/S100A9/LAPTM5/CLEC7A/CASP1/IFI16/IFT57/PPARG/EPHA4	9
GO:0150104	transport across blood-brain barrier	6/316	87/18723	0.00354325	0.00354325	0.0152477	SLC22A3/ABCC3/SLC1A3/SLCO2B1/APOE/SLC7A2	6
GO:0072330	monocarboxylic acid biosynthetic process	10/316	214/18723	0.00354751	0.00354751	0.0152477	ELOVL4/PLA2G1B/PLA2G4A/PTGS2/CD74/APOC1/KMO/TBXAS1/CYP27A1/ANXA1	10
GO:0021782	glial cell development	7/316	116/18723	0.00355033	0.00355033	0.0152477	ASCL1/C1QA/TREM2/S100A8/S100A9/C5AR1/TLR2	7
GO:0007015	actin filament organization	16/316	442/18723	0.00360519	0.00360519	0.0154565	RAC3/PLA2G1B/AIF1/SORBS2/HCK/GPR65/NCKAP1L/PTGER4/LCP1/GMFG/RAC2/ARHGAP25/HCLS1/IQGAP2/PLEK/CORO1A	16
GO:0030865	cortical cytoskeleton organization	5/316	61/18723	0.00364666	0.00364666	0.0156071	RAC3/NCKAP1L/LCP1/RAC2/PLEK	5
GO:2001056	positive regulation of cysteine-type endopeptidase activity	8/316	148/18723	0.00369389	0.00369389	0.0157784	S100A8/S100A9/LAPTM5/CLEC7A/CASP1/IFI16/IFT57/PPARG	8
GO:0002702	positive regulation of production of molecular mediator of immune response	7/316	117/18723	0.00372304	0.00372304	0.0157784	LILRB1/LAPTM5/CLEC7A/CD74/CD86/PTPRC/NOD2	7
GO:0010232	vascular transport	6/316	88/18723	0.0037498	0.0037498	0.0157784	SLC22A3/ABCC3/SLC1A3/SLCO2B1/APOE/SLC7A2	6
GO:0030101	natural killer cell activation	6/316	88/18723	0.0037498	0.0037498	0.0157784	RASGRP1/TYROBP/PTPRC/FGR/CD2/CORO1A	6
GO:0002281	macrophage activation involved in immune response	3/316	19/18723	0.00377612	0.00377612	0.0157784	TYROBP/TREM2/CX3CR1	3
GO:0002523	leukocyte migration involved in inflammatory response	3/316	19/18723	0.00377612	0.00377612	0.0157784	S100A8/S100A9/SLAMF8	3
GO:0002888	positive regulation of myeloid leukocyte mediated immunity	3/316	19/18723	0.00377612	0.00377612	0.0157784	TYROBP/ITGB2/ITGAM	3
GO:0010885	regulation of cholesterol storage	3/316	19/18723	0.00377612	0.00377612	0.0157784	TREM2/MSR1/PPARG	3
GO:0043031	negative regulation of macrophage activation	3/316	19/18723	0.00377612	0.00377612	0.0157784	VSIG4/FCGR2B/PTPRC	3
GO:0140131	positive regulation of lymphocyte chemotaxis	3/316	19/18723	0.00377612	0.00377612	0.0157784	CCL4/CCL5/CXCL13	3
GO:1901739	regulation of myoblast fusion	3/316	19/18723	0.00377612	0.00377612	0.0157784	CXCL10/CXCL9/CD53	3
GO:1903975	regulation of glial cell migration	3/316	19/18723	0.00377612	0.00377612	0.0157784	GPR183/TREM2/CX3CR1	3
GO:1903978	regulation of microglial cell activation	3/316	19/18723	0.00377612	0.00377612	0.0157784	TREM2/PTPRC/CTSC	3
GO:2001185	regulation of CD8-positive, alpha-beta T cell activation	3/316	19/18723	0.00377612	0.00377612	0.0157784	LILRB1/NCKAP1L/CRTAM	3
GO:0010951	negative regulation of endopeptidase activity	11/316	252/18723	0.00382592	0.00382592	0.0159595	TFPI/BIRC3/MMP9/SPINK5/SPINK1/PTGS2/CSTA/IFI16/RENBP/RARRES1/SERPINA1	11
GO:0002260	lymphocyte homeostasis	5/316	62/18723	0.00391282	0.00391282	0.016267	CD74/NCKAP1L/DOCK10/CORO1A/TNFRSF17	5
GO:0045428	regulation of nitric oxide biosynthetic process	5/316	62/18723	0.00391282	0.00391282	0.016267	AIF1/PTGS2/CLEC7A/ACP5/CX3CR1	5
GO:0032728	positive regulation of interferon-beta production	4/316	39/18723	0.0041123	0.0041123	0.0170104	TLR7/TLR8/TLR2/IFIH1	4
GO:0045622	regulation of T-helper cell differentiation	4/316	39/18723	0.0041123	0.0041123	0.0170104	HLA-DRA/CD86/ANXA1/CCL19	4
GO:0045923	positive regulation of fatty acid metabolic process	4/316	39/18723	0.0041123	0.0041123	0.0170104	PTGS2/CD74/ANXA1/PPARG	4
GO:1904064	positive regulation of cation transmembrane transport	8/316	151/18723	0.00417037	0.00417037	0.0172218	CAPN3/TREM2/CXCL10/TESC/CXCL9/CTSS/CXCL11/CCL2	8
GO:0050854	regulation of antigen receptor-mediated signaling pathway	5/316	63/18723	0.0041926	0.0041926	0.0172847	TRAT1/LAPTM5/FCGR2B/PTPRC/GBP1	5
GO:0080164	regulation of nitric oxide metabolic process	5/316	64/18723	0.00448636	0.00448636	0.0184649	AIF1/PTGS2/CLEC7A/ACP5/CX3CR1	5
GO:0045862	positive regulation of proteolysis	14/316	372/18723	0.00449686	0.00449686	0.0184773	CDC20/CAPN3/TREM2/S100A8/S100A9/LAPTM5/CLEC7A/CASP1/APOE/CTSC/IFI16/IFT57/PPARG/EPHA4	14
GO:0051281	positive regulation of release of sequestered calcium ion into cytosol	4/316	40/18723	0.00450947	0.00450947	0.0184984	CAPN3/CXCL10/CXCL9/CXCL11	4
GO:0002720	positive regulation of cytokine production involved in immune response	5/316	65/18723	0.00479449	0.00479449	0.0196024	LILRB1/LAPTM5/CLEC7A/CD74/NOD2	5
GO:0015909	long-chain fatty acid transport	5/316	65/18723	0.00479449	0.00479449	0.0196024	PLA2G1B/PLA2G4A/APOE/ANXA1/PPARG	5
GO:0106027	neuron projection organization	6/316	93/18723	0.00491902	0.00491902	0.0200783	TREM2/FCGR2B/APOE/DOCK10/CTNND2/EPHA4	6
GO:0071634	regulation of transforming growth factor beta production	4/316	41/18723	0.00493167	0.00493167	0.0200967	LILRB1/TYROBP/PTGS2/CDH3	4
GO:0008037	cell recognition	10/316	225/18723	0.00503932	0.00503932	0.0203329	C4BPA/TREM2/CLEC7A/DOCK2/FOLR2/CRTAM/COLEC12/TRBC1/CCL19/EPHA4	10
GO:0007252	I-kappaB phosphorylation	3/316	21/18723	0.00505549	0.00505549	0.0203329	TLR7/TLR2/CX3CR1	3
GO:0010878	cholesterol storage	3/316	21/18723	0.00505549	0.00505549	0.0203329	TREM2/MSR1/PPARG	3
GO:0019370	leukotriene biosynthetic process	3/316	21/18723	0.00505549	0.00505549	0.0203329	PLA2G1B/ALOX5AP/PLA2G4A	3
GO:0030449	regulation of complement activation	3/316	21/18723	0.00505549	0.00505549	0.0203329	C4BPA/VSIG4/TREM2	3
GO:0031145	anaphase-promoting complex-dependent catabolic process	3/316	21/18723	0.00505549	0.00505549	0.0203329	UBE2S/UBE2C/CDC20	3
GO:0061081	positive regulation of myeloid leukocyte cytokine production involved in immune response	3/316	21/18723	0.00505549	0.00505549	0.0203329	LILRB1/LAPTM5/CD74	3
GO:0097062	dendritic spine maintenance	3/316	21/18723	0.00505549	0.00505549	0.0203329	TREM2/FCGR2B/APOE	3
GO:0010466	negative regulation of peptidase activity	11/316	262/18723	0.00511071	0.00511071	0.0205149	TFPI/BIRC3/MMP9/SPINK5/SPINK1/PTGS2/CSTA/IFI16/RENBP/RARRES1/SERPINA1	11
GO:0030193	regulation of blood coagulation	5/316	66/18723	0.00511735	0.00511735	0.0205149	TFPI/APOH/CPB2/TSPAN8/APOE	5
GO:0050878	regulation of body fluid levels	14/316	379/18723	0.00528392	0.00528392	0.0211483	TFPI/CD40LG/APOH/CPB2/TSPAN8/FCER1G/PDPN/AQP3/PLA2G4A/APOE/F13A1/PLEK/SERPINA1/ATP6V1B1	14
GO:0006040	amino sugar metabolic process	4/316	42/18723	0.00537959	0.00537959	0.0213925	NPL/CHIT1/RENBP/CHI3L1	4
GO:0032689	negative regulation of interferon-gamma production	4/316	42/18723	0.00537959	0.00537959	0.0213925	SCGB1A1/LILRB1/LAPTM5/NOD2	4
GO:0032691	negative regulation of interleukin-1 beta production	4/316	42/18723	0.00537959	0.00537959	0.0213925	CD33/TREM2/ACP5/CX3CR1	4
GO:2000404	regulation of T cell migration	4/316	42/18723	0.00537959	0.00537959	0.0213925	AIF1/CXCL10/CCL5/CXCL13	4
GO:0002532	production of molecular mediator involved in inflammatory response	6/316	95/18723	0.00545456	0.00545456	0.0215893	ALOX5AP/TREM2/CLEC7A/SLAMF8/NCF1/NOD2	6
GO:0010517	regulation of phospholipase activity	5/316	67/18723	0.00545531	0.00545531	0.0215893	PLA2G1B/CD86/C5AR1/CCL5/ANXA1	5
GO:2000514	regulation of CD4-positive, alpha-beta T cell activation	5/316	67/18723	0.00545531	0.00545531	0.0215893	HLA-DRA/NCKAP1L/CD86/ANXA1/CCL19	5
GO:0032693	negative regulation of interleukin-10 production	3/316	22/18723	0.00578141	0.00578141	0.022697	LILRB1/TYROBP/FCGR2B	3
GO:0045061	thymic T cell selection	3/316	22/18723	0.00578141	0.00578141	0.022697	CD74/DOCK2/PTPRC	3
GO:0045624	positive regulation of T-helper cell differentiation	3/316	22/18723	0.00578141	0.00578141	0.022697	CD86/ANXA1/CCL19	3
GO:0071359	cellular response to dsRNA	3/316	22/18723	0.00578141	0.00578141	0.022697	IFIT1/IFIH1/COLEC12	3
GO:0071404	cellular response to low-density lipoprotein particle stimulus	3/316	22/18723	0.00578141	0.00578141	0.022697	FCER1G/ITGB2/PPARG	3
GO:0042267	natural killer cell mediated cytotoxicity	5/316	68/18723	0.00580874	0.00580874	0.022697	RASGRP1/LILRB1/CRTAM/CORO1A/LAG3	5
GO:0046637	regulation of alpha-beta T cell differentiation	5/316	68/18723	0.00580874	0.00580874	0.022697	HLA-DRA/NCKAP1L/CD86/ANXA1/CCL19	5
GO:1900046	regulation of hemostasis	5/316	68/18723	0.00580874	0.00580874	0.022697	TFPI/APOH/CPB2/TSPAN8/APOE	5
GO:0071604	transforming growth factor beta production	4/316	43/18723	0.00585391	0.00585391	0.0228374	LILRB1/TYROBP/PTGS2/CDH3	4
GO:0030336	negative regulation of cell migration	13/316	344/18723	0.00587969	0.00587969	0.0229018	APOH/DPP4/AIF1/SLAMF8/CD74/PTGER4/APOE/CCL2/GPR18/CX3CR1/PPARG/CXCL13/EPHA4	13
GO:0060193	positive regulation of lipase activity	5/316	69/18723	0.00617799	0.00617799	0.0240258	APOH/PLA2G1B/CD86/C5AR1/CCL5	5
GO:0043280	positive regulation of cysteine-type endopeptidase activity involved in apoptotic process	7/316	129/18723	0.00632995	0.00632995	0.024578	S100A8/S100A9/LAPTM5/CLEC7A/CASP1/IFT57/PPARG	7
GO:0042269	regulation of natural killer cell mediated cytotoxicity	4/316	44/18723	0.00635529	0.00635529	0.0245991	RASGRP1/LILRB1/CRTAM/LAG3	4
GO:0062208	positive regulation of pattern recognition receptor signaling pathway	4/316	44/18723	0.00635529	0.00635529	0.0245991	SLC15A3/TLR1/TLR2/DDX60	4
GO:0010952	positive regulation of peptidase activity	9/316	197/18723	0.00641113	0.00641113	0.0247764	S100A8/S100A9/LAPTM5/CLEC7A/CASP1/IFI16/IFT57/PPARG/EPHA4	9
GO:0051051	negative regulation of transport	16/316	470/18723	0.00643535	0.00643535	0.0248311	MMP9/TRAT1/CLIC2/SPINK1/LILRB1/LILRB2/CD33/PTGS2/CD74/NCKAP1L/FCGR2B/APOE/TLR2/APOC1/CORO1A/ANXA1	16
GO:0045123	cellular extravasation	5/316	70/18723	0.00656344	0.00656344	0.0251021	PTGER4/SELPLG/ITGB7/CCL2/CX3CR1	5
GO:0006633	fatty acid biosynthetic process	8/316	163/18723	0.00656499	0.00656499	0.0251021	ELOVL4/PLA2G1B/PLA2G4A/PTGS2/CD74/APOC1/TBXAS1/ANXA1	8
GO:0002758	innate immune response-activating signal transduction	3/316	23/18723	0.00656655	0.00656655	0.0251021	TYROBP/HCK/CLEC7A	3
GO:0045723	positive regulation of fatty acid biosynthetic process	3/316	23/18723	0.00656655	0.00656655	0.0251021	PTGS2/CD74/ANXA1	3
GO:0045932	negative regulation of muscle contraction	3/316	23/18723	0.00656655	0.00656655	0.0251021	CALCA/PTGS2/TNNT1	3
GO:1904666	regulation of ubiquitin protein ligase activity	3/316	23/18723	0.00656655	0.00656655	0.0251021	UBE2S/UBE2C/CDC20	3
GO:0048167	regulation of synaptic plasticity	9/316	198/18723	0.00661995	0.00661995	0.0252671	SCTR/CDC20/TYROBP/LILRB2/PTGS2/APOE/CX3CR1/CALB1/EPHA4	9
GO:0060291	long-term synaptic potentiation	6/316	99/18723	0.00665181	0.00665181	0.0253495	TYROBP/LILRB2/APOE/CX3CR1/CALB1/EPHA4	6
GO:0006631	fatty acid metabolic process	14/316	390/18723	0.00674188	0.00674188	0.0256531	HPGD/ELOVL4/PLA2G1B/CYP4B1/ALOX5AP/AOAH/PLA2G4A/PTGS2/CD74/APOC1/TBXAS1/ANXA1/ATP6V1B1/PPARG	14
GO:0045861	negative regulation of proteolysis	13/316	351/18723	0.00691857	0.00691857	0.026285	TFPI/BIRC3/MMP9/SPINK5/CPB2/SPINK1/PTGS2/CSTA/IFI16/RENBP/RARRES1/SERPINA1/EPHA4	13
GO:0002228	natural killer cell mediated immunity	5/316	71/18723	0.00696543	0.00696543	0.0263414	RASGRP1/LILRB1/CRTAM/CORO1A/LAG3	5
GO:0050818	regulation of coagulation	5/316	71/18723	0.00696543	0.00696543	0.0263414	TFPI/APOH/CPB2/TSPAN8/APOE	5
GO:0061515	myeloid cell development	5/316	71/18723	0.00696543	0.00696543	0.0263414	LILRB1/TYROBP/NCKAP1L/TLR2/EVI2B	5
GO:0002755	MyD88-dependent toll-like receptor signaling pathway	3/316	24/18723	0.00741208	0.00741208	0.0279023	TLR8/TLR1/TLR2	3
GO:0033032	regulation of myeloid cell apoptotic process	3/316	24/18723	0.00741208	0.00741208	0.0279023	APOH/NOD2/ANXA1	3
GO:0043302	positive regulation of leukocyte degranulation	3/316	24/18723	0.00741208	0.00741208	0.0279023	ITGB2/ITGAM/FGR	3
GO:0007254	JNK cascade	8/316	167/18723	0.00755854	0.00755854	0.0283672	RASGRP1/TLR7/PTGER4/FCGR2B/NCF1/NOD2/MAP4K1/CCL19	8
GO:0034767	positive regulation of ion transmembrane transport	8/316	167/18723	0.00755854	0.00755854	0.0283672	CAPN3/TREM2/CXCL10/TESC/CXCL9/CTSS/CXCL11/CCL2	8
GO:0061041	regulation of wound healing	7/316	134/18723	0.00774535	0.00774535	0.0290242	TFPI/APOH/CPB2/TSPAN8/CLEC7A/APOE/ANXA1	7
GO:0032970	regulation of actin filament-based process	14/316	397/18723	0.007826	0.007826	0.029282	RAC3/CSF1R/PDPN/HCK/GPR65/NCKAP1L/PTGER4/GMFG/RAC2/HCLS1/IQGAP2/PLEK/CORO1A/FZD10	14
GO:0006869	lipid transport	14/316	398/18723	0.00799158	0.00799158	0.0298563	APOH/ABCC3/PLA2G1B/TREM2/AQP9/SPP1/PLA2G4A/MSR1/SLCO2B1/APOE/APOC1/APOBR/ANXA1/PPARG	14
GO:0045581	negative regulation of T cell differentiation	4/316	47/18723	0.0080281	0.0080281	0.0299474	FGL2/CD74/LAG3/ANXA1	4
GO:0032956	regulation of actin cytoskeleton organization	13/316	358/18723	0.0080982	0.0080982	0.0301633	RAC3/CSF1R/HCK/GPR65/NCKAP1L/PTGER4/GMFG/RAC2/HCLS1/IQGAP2/PLEK/CORO1A/FZD10	13
GO:2000146	negative regulation of cell motility	13/316	359/18723	0.00827893	0.00827893	0.0305709	APOH/DPP4/AIF1/SLAMF8/CD74/PTGER4/APOE/CCL2/GPR18/CX3CR1/PPARG/CXCL13/EPHA4	13
GO:0010447	response to acidic pH	3/316	25/18723	0.00831904	0.00831904	0.0305709	GPR65/CTSS/SST	3
GO:0031579	membrane raft organization	3/316	25/18723	0.00831904	0.00831904	0.0305709	DOCK2/PTPRC/CD2	3
GO:0032753	positive regulation of interleukin-4 production	3/316	25/18723	0.00831904	0.00831904	0.0305709	CD40LG/FCER1G/CD86	3
GO:0033622	integrin activation	3/316	25/18723	0.00831904	0.00831904	0.0305709	PTGER4/PLEK/CXCL13	3
GO:0042832	defense response to protozoan	3/316	25/18723	0.00831904	0.00831904	0.0305709	CLEC7A/IRF8/GBP2	3
GO:0048143	astrocyte activation	3/316	25/18723	0.00831904	0.00831904	0.0305709	C1QA/TREM2/C5AR1	3
GO:0070423	nucleotide-binding oligomerization domain containing signaling pathway	3/316	25/18723	0.00831904	0.00831904	0.0305709	BIRC3/SLC15A3/NOD2	3
GO:0140448	signaling receptor ligand precursor processing	3/316	25/18723	0.00831904	0.00831904	0.0305709	CASP1/CPA3/PCSK1	3
GO:1903305	regulation of regulated secretory pathway	7/316	136/18723	0.00837238	0.00837238	0.0307212	ITGB2/ITGAM/NCKAP1L/FCGR2B/RAC2/FGR/CDK5R2	7
GO:0002715	regulation of natural killer cell mediated immunity	4/316	48/18723	0.00864394	0.00864394	0.0316237	RASGRP1/LILRB1/CRTAM/LAG3	4
GO:1902003	regulation of amyloid-beta formation	4/316	48/18723	0.00864394	0.00864394	0.0316237	GSAP/APOE/RTN1/EPHA4	4
GO:0034121	regulation of toll-like receptor signaling pathway	5/316	75/18723	0.0087458	0.0087458	0.031949	BIRC3/TREM2/TLR1/TLR2/NOD2	5
GO:0006809	nitric oxide biosynthetic process	5/316	76/18723	0.00923571	0.00923571	0.0332962	AIF1/PTGS2/CLEC7A/ACP5/CX3CR1	5
GO:0001562	response to protozoan	3/316	26/18723	0.00928836	0.00928836	0.0332962	CLEC7A/IRF8/GBP2	3
GO:0010875	positive regulation of cholesterol efflux	3/316	26/18723	0.00928836	0.00928836	0.0332962	TREM2/APOE/PPARG	3
GO:0035872	nucleotide-binding domain, leucine rich repeat containing receptor signaling pathway	3/316	26/18723	0.00928836	0.00928836	0.0332962	BIRC3/SLC15A3/NOD2	3
GO:0042537	benzene-containing compound metabolic process	3/316	26/18723	0.00928836	0.00928836	0.0332962	CYP4B1/KMO/KYNU	3
GO:0045672	positive regulation of osteoclast differentiation	3/316	26/18723	0.00928836	0.00928836	0.0332962	TYROBP/TREM2/CCR1	3
GO:0045954	positive regulation of natural killer cell mediated cytotoxicity	3/316	26/18723	0.00928836	0.00928836	0.0332962	RASGRP1/CRTAM/LAG3	3
GO:1901071	glucosamine-containing compound metabolic process	3/316	26/18723	0.00928836	0.00928836	0.0332962	CHIT1/RENBP/CHI3L1	3
GO:0009395	phospholipid catabolic process	4/316	49/18723	0.00928987	0.00928987	0.0332962	PLA2G4A/APOC1/PLA2G7/PLBD1	4
GO:0032692	negative regulation of interleukin-1 production	4/316	49/18723	0.00928987	0.00928987	0.0332962	CD33/TREM2/ACP5/CX3CR1	4
GO:0042304	regulation of fatty acid biosynthetic process	4/316	49/18723	0.00928987	0.00928987	0.0332962	PTGS2/CD74/APOC1/ANXA1	4
GO:0043330	response to exogenous dsRNA	4/316	49/18723	0.00928987	0.00928987	0.0332962	IFIT1/IFIH1/NOD2/COLEC12	4
GO:0050832	defense response to fungus	4/316	49/18723	0.00928987	0.00928987	0.0332962	S100A8/S100A9/CLEC7A/CX3CR1	4
GO:0050807	regulation of synapse organization	9/316	211/18723	0.00983666	0.00983666	0.0351727	CDC20/FLRT3/LILRB2/TREM2/FCGR2B/APOE/TLR2/SRGN/EPHA4	9
GO:0051271	negative regulation of cellular component movement	13/316	367/18723	0.0098419	0.0098419	0.0351727	APOH/DPP4/AIF1/SLAMF8/CD74/PTGER4/APOE/CCL2/GPR18/CX3CR1/PPARG/CXCL13/EPHA4	13
GO:0045058	T cell selection	4/316	50/18723	0.00996642	0.00996642	0.0355662	CD74/DOCK2/CD4/PTPRC	4
GO:0006958	complement activation, classical pathway	6/316	108/18723	0.0100254	0.0100254	0.0357251	C4BPA/C7/C1QA/C1QB/TREM2/TRBC1	6
GO:0006919	activation of cysteine-type endopeptidase activity involved in apoptotic process	5/316	78/18723	0.0102716	0.0102716	0.0364972	S100A8/S100A9/LAPTM5/IFT57/PPARG	5
GO:0061045	negative regulation of wound healing	5/316	78/18723	0.0102716	0.0102716	0.0364972	TFPI/APOH/CPB2/TSPAN8/APOE	5
GO:0002825	regulation of T-helper 1 type immune response	3/316	27/18723	0.0103209	0.0103209	0.0365669	PLA2G4A/ANXA1/CCL19	3
GO:0007263	nitric oxide mediated signal transduction	3/316	27/18723	0.0103209	0.0103209	0.0365669	SPINK1/APOE/NEUROD1	3
GO:1903307	positive regulation of regulated secretory pathway	4/316	51/18723	0.0106741	0.0106741	0.0377643	ITGB2/ITGAM/FGR/CDK5R2	4
GO:0014068	positive regulation of phosphatidylinositol 3-kinase signaling	5/316	79/18723	0.0108183	0.0108183	0.0382196	TREM2/NCF1/FGR/HCLS1/CCL5	5
GO:0019216	regulation of lipid metabolic process	12/316	331/18723	0.0108652	0.0108652	0.0383106	FMO5/TREM2/PTGS2/CD74/APOE/APOC1/FGR/NOD2/ANXA1/CCL19/PPARG/CGA	12
GO:0048015	phosphatidylinositol-mediated signaling	8/316	178/18723	0.0108751	0.0108751	0.0383106	RASGRP1/PTPN13/CSF1R/TREM2/NCF1/FGR/HCLS1/CCL5	8
GO:1905954	positive regulation of lipid localization	6/316	110/18723	0.0109149	0.0109149	0.038396	TREM2/SPP1/PLA2G4A/MSR1/APOE/PPARG	6
GO:0097305	response to alcohol	10/316	253/18723	0.0110777	0.0110777	0.0389133	HPGD/FOSB/CD14/S100A8/CYBB/CCR5/PTGER4/TBXAS1/MAP4K1/CCL19	10
GO:0014065	phosphatidylinositol 3-kinase signaling	7/316	144/18723	0.0112583	0.0112583	0.0394916	RASGRP1/PTPN13/TREM2/NCF1/FGR/HCLS1/CCL5	7
GO:0002474	antigen processing and presentation of peptide antigen via MHC class I	3/316	28/18723	0.0114173	0.0114173	0.039767	FCER1G/CLEC4A/AZGP1	3
GO:0010575	positive regulation of vascular endothelial growth factor production	3/316	28/18723	0.0114173	0.0114173	0.039767	C3AR1/PTGS2/C5AR1	3
GO:0045589	regulation of regulatory T cell differentiation	3/316	28/18723	0.0114173	0.0114173	0.039767	LILRB2/HLA-DRA/LAG3	3
GO:0045671	negative regulation of osteoclast differentiation	3/316	28/18723	0.0114173	0.0114173	0.039767	LILRB1/LILRB3/MAFB	3
GO:0061082	myeloid leukocyte cytokine production	3/316	28/18723	0.0114173	0.0114173	0.039767	LILRB1/LAPTM5/CD74	3
GO:0043409	negative regulation of MAPK cascade	8/316	180/18723	0.0115782	0.0115782	0.0397988	UCHL1/FOXM1/TREM2/APOE/PTPRC/GBP1/DUSP4/PPARG	8
GO:0043524	negative regulation of neuron apoptotic process	7/316	145/18723	0.011664	0.011664	0.0397988	TOX3/C5AR1/APOE/CORO1A/CCL2/CX3CR1/CRLF1	7
GO:0002887	negative regulation of myeloid leukocyte mediated immunity	2/316	10/18723	0.0116843	0.0116843	0.0397988	FCGR2B/CX3CR1	2
GO:0010992	ubiquitin recycling	2/316	10/18723	0.0116843	0.0116843	0.0397988	UBE2S/UBE2C	2
GO:0021548	pons development	2/316	10/18723	0.0116843	0.0116843	0.0397988	ASCL1/CDK5R2	2
GO:0031915	positive regulation of synaptic plasticity	2/316	10/18723	0.0116843	0.0116843	0.0397988	CDC20/PTGS2	2
GO:0033089	positive regulation of T cell differentiation in thymus	2/316	10/18723	0.0116843	0.0116843	0.0397988	RASGRP1/VNN1	2
GO:0044848	biological phase	2/316	10/18723	0.0116843	0.0116843	0.0397988	SPINK5/CDH3	2
GO:0045625	regulation of T-helper 1 cell differentiation	2/316	10/18723	0.0116843	0.0116843	0.0397988	ANXA1/CCL19	2
GO:0051918	negative regulation of fibrinolysis	2/316	10/18723	0.0116843	0.0116843	0.0397988	APOH/CPB2	2
GO:0070099	regulation of chemokine-mediated signaling pathway	2/316	10/18723	0.0116843	0.0116843	0.0397988	TREM2/CCL5	2
GO:0072378	blood coagulation, fibrin clot formation	2/316	10/18723	0.0116843	0.0116843	0.0397988	APOH/F13A1	2
GO:1900003	regulation of serine-type endopeptidase activity	2/316	10/18723	0.0116843	0.0116843	0.0397988	SPINK5/SPINK1	2
GO:1902571	regulation of serine-type peptidase activity	2/316	10/18723	0.0116843	0.0116843	0.0397988	SPINK5/SPINK1	2
GO:1903980	positive regulation of microglial cell activation	2/316	10/18723	0.0116843	0.0116843	0.0397988	TREM2/CTSC	2
GO:2000425	regulation of apoptotic cell clearance	2/316	10/18723	0.0116843	0.0116843	0.0397988	TREM2/CCL2	2
GO:0043406	positive regulation of MAP kinase activity	6/316	112/18723	0.0118588	0.0118588	0.0403375	RASGRP1/PLA2G1B/NOD2/FZD10/CCL19/EPHA4	6
GO:0097696	receptor signaling pathway via STAT	8/316	181/18723	0.0119421	0.0119421	0.0405648	CSF1R/PTPRC/HCLS1/CCL5/CCL2/PPARG/NEUROD1/CRLF1	8
GO:0071260	cellular response to mechanical stimulus	5/316	81/18723	0.0119705	0.0119705	0.0406057	TLR7/TLR8/PTGS2/PTGER4/CASP1	5
GO:0050803	regulation of synapse structure or activity	9/316	218/18723	0.0119958	0.0119958	0.0406355	CDC20/FLRT3/LILRB2/TREM2/FCGR2B/APOE/TLR2/SRGN/EPHA4	9
GO:0071715	icosanoid transport	4/316	53/18723	0.012185	0.012185	0.0412201	ABCC3/PLA2G1B/PLA2G4A/ANXA1	4
GO:0009410	response to xenobiotic stimulus	15/316	462/18723	0.0122739	0.0122739	0.041464	UCHL1/CYP3A5/FMO5/CPB2/SCGB1A1/FOSB/PTGS2/CYBB/SLAMF8/SLC1A3/NCKAP1L/ANXA1/SST/CDH3/NEUROD1	15
GO:0048017	inositol lipid-mediated signaling	8/316	182/18723	0.0123143	0.0123143	0.0415435	RASGRP1/PTPN13/CSF1R/TREM2/NCF1/FGR/HCLS1/CCL5	8
GO:0046889	positive regulation of lipid biosynthetic process	5/316	82/18723	0.0125768	0.0125768	0.0423186	PTGS2/CD74/APOE/ANXA1/CGA	5
GO:0033028	myeloid cell apoptotic process	3/316	29/18723	0.0125783	0.0125783	0.0423186	APOH/NOD2/ANXA1	3
GO:0048545	response to steroid hormone	12/316	339/18723	0.0129266	0.0129266	0.0434312	TFPI/SCGB2A1/SCGB1A1/FOSB/AIF1/SPP1/PTGS2/CYBB/TLR2/ANXA1/SST/CNGA3	12
GO:0045765	regulation of angiogenesis	12/316	342/18723	0.0137724	0.0137724	0.0450016	SPINK5/APOH/C3AR1/GPNMB/CXCL10/CYBB/C5AR1/ITGAX/CX3CR1/CHI3L1/PPARG/CXCL13	12
GO:0015721	bile acid and bile salt transport	3/316	30/18723	0.0138045	0.0138045	0.0450016	ABCC3/AQP9/SLCO2B1	3
GO:0034368	protein-lipid complex remodeling	3/316	30/18723	0.0138045	0.0138045	0.0450016	APOE/APOC1/PLA2G7	3
GO:0034369	plasma lipoprotein particle remodeling	3/316	30/18723	0.0138045	0.0138045	0.0450016	APOE/APOC1/PLA2G7	3
GO:0045577	regulation of B cell differentiation	3/316	30/18723	0.0138045	0.0138045	0.0450016	IL7/SLAMF8/NCKAP1L	3
GO:0045940	positive regulation of steroid metabolic process	3/316	30/18723	0.0138045	0.0138045	0.0450016	APOE/APOC1/CGA	3
GO:0050858	negative regulation of antigen receptor-mediated signaling pathway	3/316	30/18723	0.0138045	0.0138045	0.0450016	LAPTM5/FCGR2B/GBP1	3
GO:0051968	positive regulation of synaptic transmission, glutamatergic	3/316	30/18723	0.0138045	0.0138045	0.0450016	PTGS2/KMO/CCL2	3
GO:0043331	response to dsRNA	4/316	55/18723	0.0138264	0.0138264	0.0450016	IFIT1/IFIH1/NOD2/COLEC12	4
GO:0045620	negative regulation of lymphocyte differentiation	4/316	55/18723	0.0138264	0.0138264	0.0450016	FGL2/CD74/LAG3/ANXA1	4
GO:0061098	positive regulation of protein tyrosine kinase activity	4/316	55/18723	0.0138264	0.0138264	0.0450016	CSF1R/NCF1/CCL5/EPHA4	4
GO:1902991	regulation of amyloid precursor protein catabolic process	4/316	55/18723	0.0138264	0.0138264	0.0450016	GSAP/APOE/RTN1/EPHA4	4
GO:0006970	response to osmotic stress	5/316	84/18723	0.0138509	0.0138509	0.0450016	CAPN3/AQP9/PTGS2/KMO/SST	5
GO:0032370	positive regulation of lipid transport	5/316	84/18723	0.0138509	0.0138509	0.0450016	TREM2/SPP1/PLA2G4A/APOE/PPARG	5
GO:0002732	positive regulation of dendritic cell cytokine production	2/316	11/18723	0.0141229	0.0141229	0.0450016	CLEC7A/NOD2	2
GO:0002759	regulation of antimicrobial humoral response	2/316	11/18723	0.0141229	0.0141229	0.0450016	SPINK5/NOD2	2
GO:0002924	negative regulation of humoral immune response mediated by circulating immunoglobulin	2/316	11/18723	0.0141229	0.0141229	0.0450016	C4BPA/FCGR2B	2
GO:0006054	N-acetylneuraminate metabolic process	2/316	11/18723	0.0141229	0.0141229	0.0450016	NPL/RENBP	2
GO:0006568	tryptophan metabolic process	2/316	11/18723	0.0141229	0.0141229	0.0450016	KMO/KYNU	2
GO:0006707	cholesterol catabolic process	2/316	11/18723	0.0141229	0.0141229	0.0450016	APOE/CYP27A1	2
GO:0010887	negative regulation of cholesterol storage	2/316	11/18723	0.0141229	0.0141229	0.0450016	TREM2/PPARG	2
GO:0016127	sterol catabolic process	2/316	11/18723	0.0141229	0.0141229	0.0450016	APOE/CYP27A1	2
GO:0019372	lipoxygenase pathway	2/316	11/18723	0.0141229	0.0141229	0.0450016	HPGD/ALOX5AP	2
GO:0021892	cerebral cortex GABAergic interneuron differentiation	2/316	11/18723	0.0141229	0.0141229	0.0450016	RAC3/ASCL1	2
GO:0033033	negative regulation of myeloid cell apoptotic process	2/316	11/18723	0.0141229	0.0141229	0.0450016	APOH/NOD2	2
GO:0033625	positive regulation of integrin activation	2/316	11/18723	0.0141229	0.0141229	0.0450016	PLEK/CXCL13	2
GO:0034350	regulation of glial cell apoptotic process	2/316	11/18723	0.0141229	0.0141229	0.0450016	TREM2/CCL2	2
GO:0039530	MDA-5 signaling pathway	2/316	11/18723	0.0141229	0.0141229	0.0450016	IFIH1/DDX60	2
GO:0042447	hormone catabolic process	2/316	11/18723	0.0141229	0.0141229	0.0450016	HSD17B6/SPP1	2
GO:0043312	neutrophil degranulation	2/316	11/18723	0.0141229	0.0141229	0.0450016	ITGB2/ITGAM	2
GO:0045628	regulation of T-helper 2 cell differentiation	2/316	11/18723	0.0141229	0.0141229	0.0450016	CD86/ANXA1	2
GO:0045657	positive regulation of monocyte differentiation	2/316	11/18723	0.0141229	0.0141229	0.0450016	CD74/CD4	2
GO:0046598	positive regulation of viral entry into host cell	2/316	11/18723	0.0141229	0.0141229	0.0450016	CD74/CD4	2
GO:0048102	autophagic cell death	2/316	11/18723	0.0141229	0.0141229	0.0450016	TREM2/LAPTM5	2
GO:0070189	kynurenine metabolic process	2/316	11/18723	0.0141229	0.0141229	0.0450016	KMO/KYNU	2
GO:0075294	positive regulation by symbiont of entry into host	2/316	11/18723	0.0141229	0.0141229	0.0450016	CD74/CD4	2
GO:0097048	dendritic cell apoptotic process	2/316	11/18723	0.0141229	0.0141229	0.0450016	LILRB1/CCL19	2
GO:1903265	positive regulation of tumor necrosis factor-mediated signaling pathway	2/316	11/18723	0.0141229	0.0141229	0.0450016	LAPTM5/CASP1	2
GO:2000644	regulation of receptor catabolic process	2/316	11/18723	0.0141229	0.0141229	0.0450016	LAPTM5/APOE	2
GO:2000668	regulation of dendritic cell apoptotic process	2/316	11/18723	0.0141229	0.0141229	0.0450016	LILRB1/CCL19	2
GO:0030902	hindbrain development	7/316	151/18723	0.014323	0.014323	0.0455801	ASCL1/AIF1/MAFB/C5AR1/FCGR2B/CDK5R2/NEUROD1	7
GO:0016485	protein processing	9/316	225/18723	0.0144907	0.0144907	0.0460547	APOH/CPB2/CTSE/CTSS/CASP1/SRGN/IFI16/CPA3/PCSK1	9
GO:0002711	positive regulation of T cell mediated immunity	4/316	56/18723	0.0146972	0.0146972	0.0464716	CD1C/HLA-DRA/PTPRC/AZGP1	4
GO:0010518	positive regulation of phospholipase activity	4/316	56/18723	0.0146972	0.0146972	0.0464716	PLA2G1B/CD86/C5AR1/CCL5	4
GO:0031529	ruffle organization	4/316	56/18723	0.0146972	0.0146972	0.0464716	CSF1R/AIF1/SNX10/PLEK	4
GO:0045071	negative regulation of viral genome replication	4/316	56/18723	0.0146972	0.0146972	0.0464716	IFIT1/IFIH1/IFI16/CCL5	4
GO:0050871	positive regulation of B cell activation	7/316	152/18723	0.0148049	0.0148049	0.0467524	IL7/GPR183/CD74/NCKAP1L/PTPRC/NOD2/TRBC1	7
GO:0001782	B cell homeostasis	3/316	31/18723	0.0150962	0.0150962	0.0473093	CD74/NCKAP1L/DOCK10	3
GO:0002717	positive regulation of natural killer cell mediated immunity	3/316	31/18723	0.0150962	0.0150962	0.0473093	RASGRP1/CRTAM/LAG3	3
GO:0045066	regulatory T cell differentiation	3/316	31/18723	0.0150962	0.0150962	0.0473093	LILRB2/HLA-DRA/LAG3	3
GO:0050482	arachidonic acid secretion	3/316	31/18723	0.0150962	0.0150962	0.0473093	PLA2G1B/PLA2G4A/ANXA1	3
GO:0051443	positive regulation of ubiquitin-protein transferase activity	3/316	31/18723	0.0150962	0.0150962	0.0473093	UBE2S/UBE2C/CDC20	3
GO:1903963	arachidonate transport	3/316	31/18723	0.0150962	0.0150962	0.0473093	PLA2G1B/PLA2G4A/ANXA1	3
GO:0031667	response to nutrient levels	15/316	474/18723	0.0151713	0.0151713	0.0474844	SCTR/SLC22A3/ASCL1/CXCL10/SPP1/AQP3/PTGS2/CYBB/APOE/FOLR2/NOD2/IFI16/KYNU/SST/PPARG	15
GO:0015908	fatty acid transport	5/316	86/18723	0.0152091	0.0152091	0.0475423	PLA2G1B/PLA2G4A/APOE/ANXA1/PPARG	5
GO:0098657	import into cell	9/316	227/18723	0.0152692	0.0152692	0.04767	SLC22A3/SLC6A14/STEAP4/TREM2/SLC15A3/SLC1A3/FOLR2/CNGA3/SLC7A2	9
GO:1901342	regulation of vasculature development	12/316	348/18723	0.0155902	0.0155902	0.0484427	SPINK5/APOH/C3AR1/GPNMB/CXCL10/CYBB/C5AR1/ITGAX/CX3CR1/CHI3L1/PPARG/CXCL13	12
GO:0034205	amyloid-beta formation	4/316	57/18723	0.0156018	0.0156018	0.0484427	GSAP/APOE/RTN1/EPHA4	4
GO:0061756	leukocyte adhesion to vascular endothelial cell	4/316	57/18723	0.0156018	0.0156018	0.0484427	ITGB2/SELPLG/ITGB7/CX3CR1	4
GO:0030282	bone mineralization	6/316	119/18723	0.0156148	0.0156148	0.0484427	GPNMB/PTGS2/SNX10/SRGN/CCR1/FGR	6
GO:0031398	positive regulation of protein ubiquitination	6/316	119/18723	0.0156148	0.0156148	0.0484427	UBE2S/UBE2C/BIRC3/CDC20/LAPTM5/NOD2	6
GO:0040013	negative regulation of locomotion	13/316	391/18723	0.015941	0.015941	0.0493927	APOH/DPP4/AIF1/SLAMF8/CD74/PTGER4/APOE/CCL2/GPR18/CX3CR1/PPARG/CXCL13/EPHA4	13
GO:0019835	cytolysis	3/316	32/18723	0.0164539	0.0164539	0.0507906	C7/GZMH/LYZ	3
GO:0034367	protein-containing complex remodeling	3/316	32/18723	0.0164539	0.0164539	0.0507906	APOE/APOC1/PLA2G7	3
GO:0046475	glycerophospholipid catabolic process	3/316	32/18723	0.0164539	0.0164539	0.0507906	PLA2G4A/APOC1/PLA2G7	3
GO:0032872	regulation of stress-activated MAPK cascade	8/316	192/18723	0.0165192	0.0165192	0.0509285	RASGRP1/FOXM1/TREM2/CLEC7A/FCGR2B/NCF1/NOD2/CCL19	8
GO:0002931	response to ischemia	4/316	58/18723	0.0165408	0.0165408	0.0509314	UCHL1/CSF1R/TREM2/CX3CR1	4
GO:0050829	defense response to Gram-negative bacterium	5/316	88/18723	0.0166536	0.0166536	0.051035	TREM2/RNASE6/LYZ/CASP1/CD4	5
GO:0032621	interleukin-18 production	2/316	12/18723	0.0167604	0.0167604	0.051035	TLR2/NOD2	2
GO:0032661	regulation of interleukin-18 production	2/316	12/18723	0.0167604	0.0167604	0.051035	TLR2/NOD2	2
GO:0043301	negative regulation of leukocyte degranulation	2/316	12/18723	0.0167604	0.0167604	0.051035	NCKAP1L/FCGR2B	2
GO:0043380	regulation of memory T cell differentiation	2/316	12/18723	0.0167604	0.0167604	0.051035	HLA-DRA/FGL2	2
GO:0045916	negative regulation of complement activation	2/316	12/18723	0.0167604	0.0167604	0.051035	C4BPA/VSIG4	2
GO:0072376	protein activation cascade	2/316	12/18723	0.0167604	0.0167604	0.051035	APOH/F13A1	2
GO:1902950	regulation of dendritic spine maintenance	2/316	12/18723	0.0167604	0.0167604	0.051035	FCGR2B/APOE	2
GO:2001204	regulation of osteoclast development	2/316	12/18723	0.0167604	0.0167604	0.051035	LILRB1/TYROBP	2
GO:2000377	regulation of reactive oxygen species metabolic process	7/316	157/18723	0.0173893	0.0173893	0.052879	FOXM1/TYROBP/ITGB2/ITGAM/CLEC7A/ACP5/RAC2	7
GO:0046330	positive regulation of JNK cascade	5/316	89/18723	0.0174088	0.0174088	0.052879	RASGRP1/FCGR2B/NCF1/NOD2/CCL19	5
GO:0035306	positive regulation of dephosphorylation	4/316	59/18723	0.0175144	0.0175144	0.0530691	LILRB2/CD33/PTPRC/PLEK	4
GO:0090303	positive regulation of wound healing	4/316	59/18723	0.0175144	0.0175144	0.0530691	APOH/CPB2/CLEC7A/ANXA1	4
GO:0007188	adenylate cyclase-modulating G protein-coupled receptor signaling pathway	9/316	233/18723	0.0177895	0.0177895	0.0538368	RGS1/SCTR/CALCA/CXCL10/MARCO/CXCL9/GPR65/PTGER4/CXCL11	9
GO:0035025	positive regulation of Rho protein signal transduction	3/316	33/18723	0.0178779	0.0178779	0.0538401	GPR65/LPAR6/GPR18	3
GO:0043552	positive regulation of phosphatidylinositol 3-kinase activity	3/316	33/18723	0.0178779	0.0178779	0.0538401	FGR/NOD2/CCL19	3
GO:0045920	negative regulation of exocytosis	3/316	33/18723	0.0178779	0.0178779	0.0538401	NCKAP1L/FCGR2B/ANXA1	3
GO:0050901	leukocyte tethering or rolling	3/316	33/18723	0.0178779	0.0178779	0.0538401	SELPLG/ITGB7/CX3CR1	3
GO:0070302	regulation of stress-activated protein kinase signaling cascade	8/316	195/18723	0.0179613	0.0179613	0.0540254	RASGRP1/FOXM1/TREM2/CLEC7A/FCGR2B/NCF1/NOD2/CCL19	8
GO:0030168	platelet activation	6/316	123/18723	0.0180953	0.0180953	0.0543623	CD40LG/FCER1G/PDPN/PLA2G4A/APOE/PLEK	6
GO:0061097	regulation of protein tyrosine kinase activity	5/316	90/18723	0.0181864	0.0181864	0.0545036	CSF1R/PTPRC/NCF1/CCL5/EPHA4	5
GO:0099175	regulation of postsynapse organization	5/316	90/18723	0.0181864	0.0181864	0.0545036	LILRB2/FCGR2B/APOE/SRGN/EPHA4	5
GO:0009620	response to fungus	4/316	60/18723	0.018523	0.018523	0.0554449	S100A8/S100A9/CLEC7A/CX3CR1	4
GO:1904062	regulation of cation transmembrane transport	12/316	357/18723	0.0186506	0.0186506	0.0557593	MMP9/CAPN3/CLIC2/TREM2/CXCL10/TESC/CXCL9/CTSS/SLC31A2/CXCL11/CORO1A/CCL2	12
GO:0022411	cellular component disassembly	14/316	443/18723	0.0188057	0.0188057	0.0561549	MMP9/DPP4/MMP12/C1QA/C1QB/TREM2/PDPN/ITGAM/CTSS/LCP1/PLEK/TPSAB1/CX3CR1/EPHA4	14
GO:0043271	negative regulation of ion transport	7/316	160/18723	0.0190844	0.0190844	0.0569185	MMP9/CLIC2/SPINK1/LILRB1/LILRB2/CD33/PTGS2	7
GO:0002446	neutrophil mediated immunity	3/316	34/18723	0.0193683	0.0193683	0.0569792	PLA2G1B/ITGB2/ITGAM	3
GO:0010922	positive regulation of phosphatase activity	3/316	34/18723	0.0193683	0.0193683	0.0569792	CD33/PTPRC/PLEK	3
GO:0030851	granulocyte differentiation	3/316	34/18723	0.0193683	0.0193683	0.0569792	TESC/EVI2B/HCLS1	3
GO:0039528	cytoplasmic pattern recognition receptor signaling pathway in response to virus	3/316	34/18723	0.0193683	0.0193683	0.0569792	BIRC3/IFIH1/DDX60	3
GO:0031099	regeneration	8/316	198/18723	0.0194916	0.0194916	0.0569792	CAPN3/CPB2/TM4SF4/SPP1/C5AR1/LCP1/ANXA1/EPHA4	8
GO:0043954	cellular component maintenance	4/316	61/18723	0.0195669	0.0195669	0.0569792	CSF1R/TREM2/FCGR2B/APOE	4
GO:0006586	indolalkylamine metabolic process	2/316	13/18723	0.0195893	0.0195893	0.0569792	KMO/KYNU	2
GO:0015791	polyol transport	2/316	13/18723	0.0195893	0.0195893	0.0569792	AQP9/AQP3	2
GO:0019755	one-carbon compound transport	2/316	13/18723	0.0195893	0.0195893	0.0569792	AQP9/AQP3	2
GO:0032429	regulation of phospholipase A2 activity	2/316	13/18723	0.0195893	0.0195893	0.0569792	PLA2G1B/ANXA1	2
GO:0033700	phospholipid efflux	2/316	13/18723	0.0195893	0.0195893	0.0569792	APOE/APOC1	2
GO:0034112	positive regulation of homotypic cell-cell adhesion	2/316	13/18723	0.0195893	0.0195893	0.0569792	PDPN/CCL5	2
GO:0043379	memory T cell differentiation	2/316	13/18723	0.0195893	0.0195893	0.0569792	HLA-DRA/FGL2	2
GO:0048820	hair follicle maturation	2/316	13/18723	0.0195893	0.0195893	0.0569792	SPINK5/CDH3	2
GO:0060100	positive regulation of phagocytosis, engulfment	2/316	13/18723	0.0195893	0.0195893	0.0569792	TREM2/NCKAP1L	2
GO:0070424	regulation of nucleotide-binding oligomerization domain containing signaling pathway	2/316	13/18723	0.0195893	0.0195893	0.0569792	BIRC3/SLC15A3	2
GO:0071801	regulation of podosome assembly	2/316	13/18723	0.0195893	0.0195893	0.0569792	HCK/LCP1	2
GO:0097154	GABAergic neuron differentiation	2/316	13/18723	0.0195893	0.0195893	0.0569792	RAC3/ASCL1	2
GO:1903977	positive regulation of glial cell migration	2/316	13/18723	0.0195893	0.0195893	0.0569792	TREM2/CX3CR1	2
GO:1905155	positive regulation of membrane invagination	2/316	13/18723	0.0195893	0.0195893	0.0569792	TREM2/NCKAP1L	2
GO:1905907	negative regulation of amyloid fibril formation	2/316	13/18723	0.0195893	0.0195893	0.0569792	TREM2/APOE	2
GO:0031334	positive regulation of protein-containing complex assembly	9/316	237/18723	0.0196302	0.0196302	0.0570309	HCK/CLEC7A/NCKAP1L/LCP1/GMFG/IQGAP2/PLEK/CORO1A/CXCL13	9
GO:0032874	positive regulation of stress-activated MAPK cascade	6/316	126/18723	0.020124	0.020124	0.0583968	RASGRP1/CLEC7A/FCGR2B/NCF1/NOD2/CCL19	6
GO:0034765	regulation of ion transmembrane transport	15/316	491/18723	0.0201493	0.0201493	0.0584016	MMP9/CAPN3/SCN1A/CLIC2/TREM2/CXCL10/TESC/CXCL9/CYBB/CTSS/SLC31A2/CXCL11/CORO1A/CCL2/SCN3A	15
GO:0010876	lipid localization	14/316	448/18723	0.0204843	0.0204843	0.0592615	APOH/ABCC3/PLA2G1B/TREM2/AQP9/SPP1/PLA2G4A/MSR1/SLCO2B1/APOE/APOC1/APOBR/ANXA1/PPARG	14
GO:0016042	lipid catabolic process	11/316	320/18723	0.020518	0.020518	0.0592615	PLA2G1B/HSD17B6/AOAH/SPP1/PLA2G4A/LIPA/APOE/APOC1/PLA2G7/PLBD1/CYP27A1	11
GO:0071496	cellular response to external stimulus	11/316	320/18723	0.020518	0.020518	0.0592615	TLR7/AIF1/NUDT1/TLR8/AQP3/PTGS2/PTGER4/CASP1/PTPRC/FOLR2/IFI16	11
GO:0071902	positive regulation of protein serine/threonine kinase activity	8/316	200/18723	0.0205621	0.0205621	0.0593195	RASGRP1/PLA2G1B/CSF1R/NOD2/CDK5R2/FZD10/CCL19/EPHA4	8
GO:0045576	mast cell activation	4/316	62/18723	0.0206465	0.0206465	0.0594507	RASGRP1/LCP2/RAC2/FGR	4
GO:0019217	regulation of fatty acid metabolic process	5/316	93/18723	0.0206557	0.0206557	0.0594507	PTGS2/CD74/APOC1/ANXA1/PPARG	5
GO:0018149	peptide cross-linking	3/316	35/18723	0.0209254	0.0209254	0.0600868	F13A1/CSTA/ANXA1	3
GO:0032814	regulation of natural killer cell activation	3/316	35/18723	0.0209254	0.0209254	0.0600868	RASGRP1/TYROBP/FGR	3
GO:2001242	regulation of intrinsic apoptotic signaling pathway	7/316	164/18723	0.0215203	0.0215203	0.0616653	MMP9/TREM2/S100A8/S100A9/PTGS2/CD74/VNN1	7
GO:0051702	biological process involved in interaction with symbiont	5/316	94/18723	0.021525	0.021525	0.0616653	CCL4/CCL8/APOE/CCL5/CX3CR1	5
GO:0070304	positive regulation of stress-activated protein kinase signaling cascade	6/316	128/18723	0.0215592	0.0215592	0.0616916	RASGRP1/CLEC7A/FCGR2B/NCF1/NOD2/CCL19	6
GO:0017157	regulation of exocytosis	8/316	202/18723	0.0216737	0.0216737	0.0619476	ITGB2/ITGAM/NCKAP1L/FCGR2B/RAC2/FGR/ANXA1/CDK5R2	8
GO:0001503	ossification	13/316	408/18723	0.0217618	0.0217618	0.0621275	MMP9/CALCA/GPNMB/SPP1/PTGS2/PTGER4/SNX10/SRGN/CCR1/FGR/CLEC5A/ATP6V1B1/PPARG	13
GO:0001771	immunological synapse formation	2/316	14/18723	0.0226026	0.0226026	0.0635723	DOCK2/CCL19	2
GO:0002475	antigen processing and presentation via MHC class Ib	2/316	14/18723	0.0226026	0.0226026	0.0635723	CD1C/AZGP1	2
GO:0002517	T cell tolerance induction	2/316	14/18723	0.0226026	0.0226026	0.0635723	ICOS/LILRB2	2
GO:0010872	regulation of cholesterol esterification	2/316	14/18723	0.0226026	0.0226026	0.0635723	APOE/APOC1	2
GO:0035641	locomotory exploration behavior	2/316	14/18723	0.0226026	0.0226026	0.0635723	DPP4/APOE	2
GO:0043374	CD8-positive, alpha-beta T cell differentiation	2/316	14/18723	0.0226026	0.0226026	0.0635723	NCKAP1L/GPR18	2
GO:0043650	dicarboxylic acid biosynthetic process	2/316	14/18723	0.0226026	0.0226026	0.0635723	KMO/KYNU	2
GO:0043922	negative regulation by host of viral transcription	2/316	14/18723	0.0226026	0.0226026	0.0635723	CCL4/CCL5	2
GO:0045579	positive regulation of B cell differentiation	2/316	14/18723	0.0226026	0.0226026	0.0635723	IL7/NCKAP1L	2
GO:0048681	negative regulation of axon regeneration	2/316	14/18723	0.0226026	0.0226026	0.0635723	SPP1/EPHA4	2
GO:0051764	actin crosslink formation	2/316	14/18723	0.0226026	0.0226026	0.0635723	AIF1/LCP1	2
GO:0051917	regulation of fibrinolysis	2/316	14/18723	0.0226026	0.0226026	0.0635723	APOH/CPB2	2
GO:0090715	immunological memory formation process	2/316	14/18723	0.0226026	0.0226026	0.0635723	HLA-DRA/FGL2	2
GO:0030104	water homeostasis	4/316	64/18723	0.0229138	0.0229138	0.0643011	SCTR/AQP9/AQP3/ATP6V1B1	4
GO:0046579	positive regulation of Ras protein signal transduction	4/316	64/18723	0.0229138	0.0229138	0.0643011	RASGRP1/GPR65/LPAR6/GPR18	4
GO:0002718	regulation of cytokine production involved in immune response	5/316	96/18723	0.0233343	0.0233343	0.0654069	LILRB1/LAPTM5/CLEC7A/CD74/NOD2	5
GO:0031960	response to corticosteroid	7/316	167/18723	0.0234832	0.0234832	0.0657496	SCGB1A1/FOSB/AIF1/PTGS2/CYBB/ANXA1/CNGA3	7
GO:0019079	viral genome replication	6/316	131/18723	0.0238392	0.0238392	0.0665954	IFIT1/CCL8/IFIH1/IFI16/CCL5/CCL2	6
GO:0050853	B cell receptor signaling pathway	6/316	131/18723	0.0238392	0.0238392	0.0665954	BANK1/MNDA/NCKAP1L/FCGR2B/PTPRC/TRBC1	6
GO:0048524	positive regulation of viral process	4/316	65/18723	0.0241019	0.0241019	0.0672532	IFIT1/CD74/CD4/CCL5	4
GO:0043368	positive T cell selection	3/316	37/18723	0.0242396	0.0242396	0.0674849	CD74/DOCK2/PTPRC	3
GO:0090218	positive regulation of lipid kinase activity	3/316	37/18723	0.0242396	0.0242396	0.0674849	FGR/NOD2/CCL19	3
GO:0031214	biomineral tissue development	7/316	169/18723	0.0248584	0.0248584	0.0691296	GPNMB/SPP1/PTGS2/SNX10/SRGN/CCR1/FGR	7
GO:0097193	intrinsic apoptotic signaling pathway	10/316	288/18723	0.0249224	0.0249224	0.0692297	MMP9/MLLT11/TREM2/S100A8/S100A9/PTGS2/BCL2A1/CD74/IFI16/VNN1	10
GO:0002367	cytokine production involved in immune response	5/316	98/18723	0.0252391	0.0252391	0.0700184	LILRB1/LAPTM5/CLEC7A/CD74/NOD2	5
GO:1901215	negative regulation of neuron death	8/316	208/18723	0.025263	0.025263	0.0700184	TOX3/GPNMB/C5AR1/APOE/CORO1A/CCL2/CX3CR1/CRLF1	8
GO:0050918	positive chemotaxis	4/316	66/18723	0.0253267	0.0253267	0.0701163	GPNMB/CXCL10/CORO1A/CCL5	4
GO:0007259	receptor signaling pathway via JAK-STAT	7/316	170/18723	0.0255662	0.0255662	0.0704596	CSF1R/PTPRC/HCLS1/CCL5/CCL2/NEUROD1/CRLF1	7
GO:0002730	regulation of dendritic cell cytokine production	2/316	15/18723	0.0257932	0.0257932	0.0704596	CLEC7A/NOD2	2
GO:0010820	positive regulation of T cell chemotaxis	2/316	15/18723	0.0257932	0.0257932	0.0704596	CCL5/CXCL13	2
GO:0010889	regulation of sequestering of triglyceride	2/316	15/18723	0.0257932	0.0257932	0.0704596	TREM2/PPARG	2
GO:0034384	high-density lipoprotein particle clearance	2/316	15/18723	0.0257932	0.0257932	0.0704596	TREM2/APOE	2
GO:0042182	ketone catabolic process	2/316	15/18723	0.0257932	0.0257932	0.0704596	HSD17B6/KYNU	2
GO:0045064	T-helper 2 cell differentiation	2/316	15/18723	0.0257932	0.0257932	0.0704596	CD86/ANXA1	2
GO:0045986	negative regulation of smooth muscle contraction	2/316	15/18723	0.0257932	0.0257932	0.0704596	CALCA/PTGS2	2
GO:0060099	regulation of phagocytosis, engulfment	2/316	15/18723	0.0257932	0.0257932	0.0704596	TREM2/NCKAP1L	2
GO:0070207	protein homotrimerization	2/316	15/18723	0.0257932	0.0257932	0.0704596	STEAP4/ALOX5AP	2
GO:0140374	antiviral innate immune response	2/316	15/18723	0.0257932	0.0257932	0.0704596	IFIT1/CXCL10	2
GO:1901741	positive regulation of myoblast fusion	2/316	15/18723	0.0257932	0.0257932	0.0704596	CXCL9/CD53	2
GO:1902905	positive regulation of supramolecular fiber organization	8/316	209/18723	0.0258993	0.0258993	0.0706253	HCK/GPR65/NCKAP1L/APOE/GMFG/IQGAP2/PLEK/CORO1A	8
GO:0043122	regulation of I-kappaB kinase/NF-kappaB signaling	9/316	249/18723	0.0259764	0.0259764	0.0706253	BIRC3/CAPN3/TREM2/CLEC7A/CD74/CASP1/CD4/NOD2/CCL19	9
GO:0030279	negative regulation of ossification	3/316	38/18723	0.0259968	0.0259968	0.0706253	CALCA/SRGN/CCR1	3
GO:0032373	positive regulation of sterol transport	3/316	38/18723	0.0259968	0.0259968	0.0706253	TREM2/APOE/PPARG	3
GO:0032376	positive regulation of cholesterol transport	3/316	38/18723	0.0259968	0.0259968	0.0706253	TREM2/APOE/PPARG	3
GO:0030838	positive regulation of actin filament polymerization	5/316	99/18723	0.0262278	0.0262278	0.0711746	HCK/NCKAP1L/GMFG/IQGAP2/CORO1A	5
GO:0048469	cell maturation	7/316	171/18723	0.0262878	0.0262878	0.0711809	RAC3/ASCL1/SPINK1/C1QA/CLEC7A/CCL19/PPARG	7
GO:0110148	biomineralization	7/316	171/18723	0.0262878	0.0262878	0.0711809	GPNMB/SPP1/PTGS2/SNX10/SRGN/CCR1/FGR	7
GO:0050435	amyloid-beta metabolic process	4/316	67/18723	0.0265884	0.0265884	0.0719161	GSAP/APOE/RTN1/EPHA4	4
GO:0042180	cellular ketone metabolic process	8/316	211/18723	0.0272051	0.0272051	0.0734397	HSD17B6/PTGS2/CD74/APOC1/KMO/KYNU/ANXA1/PPARG	8
GO:0006910	phagocytosis, recognition	5/316	100/18723	0.0272409	0.0272409	0.0734397	C4BPA/TREM2/CLEC7A/COLEC12/TRBC1	5
GO:0045807	positive regulation of endocytosis	5/316	100/18723	0.0272409	0.0272409	0.0734397	CD14/TREM2/NCKAP1L/APOE/CCL19	5
GO:0002701	negative regulation of production of molecular mediator of immune response	3/316	39/18723	0.0278205	0.0278205	0.0747737	SPINK5/LILRB1/FCGR2B	3
GO:0007585	respiratory gaseous exchange by respiratory system	4/316	68/18723	0.0278871	0.0278871	0.0747737	SFTPD/SFTPC/SFTPB/MAFB	4
GO:0042531	positive regulation of tyrosine phosphorylation of STAT protein	4/316	68/18723	0.0278871	0.0278871	0.0747737	CSF1R/HCLS1/CCL5/CRLF1	4
GO:0042987	amyloid precursor protein catabolic process	4/316	68/18723	0.0278871	0.0278871	0.0747737	GSAP/APOE/RTN1/EPHA4	4
GO:0046686	response to cadmium ion	4/316	68/18723	0.0278871	0.0278871	0.0747737	MMP9/NUDT1/CYBB/NCF1	4
GO:0051604	protein maturation	10/316	294/18723	0.0281812	0.0281812	0.0754803	APOH/CPB2/CTSE/TESC/CTSS/CASP1/SRGN/IFI16/CPA3/PCSK1	10
GO:0006576	cellular biogenic amine metabolic process	5/316	101/18723	0.0282786	0.0282786	0.0755772	SLC22A3/ITGB2/ITGAM/KMO/KYNU	5
GO:0098869	cellular oxidant detoxification	5/316	101/18723	0.0282786	0.0282786	0.0755772	CLIC2/ALOX5AP/S100A9/PTGS2/APOE	5
GO:0007586	digestion	6/316	137/18723	0.0288719	0.0288719	0.0765097	GCNT3/SNX10/CHIT1/NOD2/SST/NEUROD1	6
GO:0002371	dendritic cell cytokine production	2/316	16/18723	0.0291542	0.0291542	0.0765097	CLEC7A/NOD2	2
GO:0002713	negative regulation of B cell mediated immunity	2/316	16/18723	0.0291542	0.0291542	0.0765097	C4BPA/FCGR2B	2
GO:0002890	negative regulation of immunoglobulin mediated immune response	2/316	16/18723	0.0291542	0.0291542	0.0765097	C4BPA/FCGR2B	2
GO:0009074	aromatic amino acid family catabolic process	2/316	16/18723	0.0291542	0.0291542	0.0765097	KMO/KYNU	2
GO:0017014	protein nitrosylation	2/316	16/18723	0.0291542	0.0291542	0.0765097	S100A8/S100A9	2
GO:0018119	peptidyl-cysteine S-nitrosylation	2/316	16/18723	0.0291542	0.0291542	0.0765097	S100A8/S100A9	2
GO:0034374	low-density lipoprotein particle remodeling	2/316	16/18723	0.0291542	0.0291542	0.0765097	APOE/PLA2G7	2
GO:0034375	high-density lipoprotein particle remodeling	2/316	16/18723	0.0291542	0.0291542	0.0765097	APOE/APOC1	2
GO:0051238	sequestering of metal ion	2/316	16/18723	0.0291542	0.0291542	0.0765097	S100A8/S100A9	2
GO:0070431	nucleotide-binding oligomerization domain containing 2 signaling pathway	2/316	16/18723	0.0291542	0.0291542	0.0765097	SLC15A3/NOD2	2
GO:0070571	negative regulation of neuron projection regeneration	2/316	16/18723	0.0291542	0.0291542	0.0765097	SPP1/EPHA4	2
GO:0071639	positive regulation of monocyte chemotactic protein-1 production	2/316	16/18723	0.0291542	0.0291542	0.0765097	CLEC7A/NOD2	2
GO:0072148	epithelial cell fate commitment	2/316	16/18723	0.0291542	0.0291542	0.0765097	PDPN/NEUROD1	2
GO:1902931	negative regulation of alcohol biosynthetic process	2/316	16/18723	0.0291542	0.0291542	0.0765097	APOE/PLEK	2
GO:1905153	regulation of membrane invagination	2/316	16/18723	0.0291542	0.0291542	0.0765097	TREM2/NCKAP1L	2
GO:1905906	regulation of amyloid fibril formation	2/316	16/18723	0.0291542	0.0291542	0.0765097	TREM2/APOE	2
GO:0033344	cholesterol efflux	4/316	69/18723	0.0292231	0.0292231	0.0765277	TREM2/APOE/APOC1/PPARG	4
GO:0050688	regulation of defense response to virus	4/316	69/18723	0.0292231	0.0292231	0.0765277	IFIT1/MMP12/LILRB1/FGL2	4
GO:0002714	positive regulation of B cell mediated immunity	3/316	40/18723	0.0297106	0.0297106	0.0773124	TREM2/PTPRC/NOD2	3
GO:0002891	positive regulation of immunoglobulin mediated immune response	3/316	40/18723	0.0297106	0.0297106	0.0773124	TREM2/PTPRC/NOD2	3
GO:0030866	cortical actin cytoskeleton organization	3/316	40/18723	0.0297106	0.0297106	0.0773124	NCKAP1L/LCP1/PLEK	3
GO:0045429	positive regulation of nitric oxide biosynthetic process	3/316	40/18723	0.0297106	0.0297106	0.0773124	AIF1/PTGS2/CLEC7A	3
GO:0055081	anion homeostasis	3/316	40/18723	0.0297106	0.0297106	0.0773124	SLC34A2/TBXAS1/ATP6V1B1	3
GO:0071276	cellular response to cadmium ion	3/316	40/18723	0.0297106	0.0297106	0.0773124	MMP9/CYBB/NCF1	3
GO:1903322	positive regulation of protein modification by small protein conjugation or removal	6/316	138/18723	0.0297736	0.0297736	0.0773947	UBE2S/UBE2C/BIRC3/CDC20/LAPTM5/NOD2	6
GO:0019233	sensory perception of pain	5/316	103/18723	0.0304284	0.0304284	0.0790138	UCHL1/SCN1A/CALCA/PTGS2/CCL2	5
GO:0043254	regulation of protein-containing complex assembly	13/316	428/18723	0.0304913	0.0304913	0.0790939	TREM2/HCK/CLEC7A/NCKAP1L/PTGER4/APOE/LCP1/GMFG/HCLS1/IQGAP2/PLEK/CORO1A/CXCL13	13
GO:0048661	positive regulation of smooth muscle cell proliferation	5/316	104/18723	0.0315408	0.0315408	0.0817305	HPGD/MMP9/AIF1/PTGS2/CCL5	5
GO:0050856	regulation of T cell receptor signaling pathway	3/316	41/18723	0.0316668	0.0316668	0.0818852	TRAT1/LAPTM5/GBP1	3
GO:1904407	positive regulation of nitric oxide metabolic process	3/316	41/18723	0.0316668	0.0316668	0.0818852	AIF1/PTGS2/CLEC7A	3
GO:0009266	response to temperature stimulus	7/316	178/18723	0.0317303	0.0317303	0.0819634	CPB2/CALCA/CD14/CXCL10/PTGS2/TFEC/SST	7
GO:0008154	actin polymerization or depolymerization	8/316	218/18723	0.0321346	0.0321346	0.0829213	AIF1/HCK/NCKAP1L/GMFG/HCLS1/IQGAP2/PLEK/CORO1A	8
GO:0030198	extracellular matrix organization	10/316	301/18723	0.0323542	0.0323542	0.0831964	MMP9/SPINK5/CPB2/DPP4/MFAP4/MMP12/PDPN/CTSS/LCP1/TPSAB1	10
GO:0042886	amide transport	10/316	301/18723	0.0323542	0.0323542	0.0831964	DPP4/AQP9/S100A8/AQP3/SLC15A3/CD74/FOLR2/CCL5/ANXA1/NEUROD1	10
GO:0010715	regulation of extracellular matrix disassembly	2/316	17/18723	0.0326792	0.0326792	0.0831964	DPP4/PDPN	2
GO:0030002	cellular anion homeostasis	2/316	17/18723	0.0326792	0.0326792	0.0831964	SLC34A2/TBXAS1	2
GO:0034349	glial cell apoptotic process	2/316	17/18723	0.0326792	0.0326792	0.0831964	TREM2/CCL2	2
GO:0036035	osteoclast development	2/316	17/18723	0.0326792	0.0326792	0.0831964	LILRB1/TYROBP	2
GO:0042053	regulation of dopamine metabolic process	2/316	17/18723	0.0326792	0.0326792	0.0831964	ITGB2/ITGAM	2
GO:0042069	regulation of catecholamine metabolic process	2/316	17/18723	0.0326792	0.0326792	0.0831964	ITGB2/ITGAM	2
GO:0042953	lipoprotein transport	2/316	17/18723	0.0326792	0.0326792	0.0831964	MSR1/PPARG	2
GO:0045591	positive regulation of regulatory T cell differentiation	2/316	17/18723	0.0326792	0.0326792	0.0831964	LILRB2/HLA-DRA	2
GO:0055064	chloride ion homeostasis	2/316	17/18723	0.0326792	0.0326792	0.0831964	TBXAS1/ATP6V1B1	2
GO:0055083	monovalent inorganic anion homeostasis	2/316	17/18723	0.0326792	0.0326792	0.0831964	TBXAS1/ATP6V1B1	2
GO:0090713	immunological memory process	2/316	17/18723	0.0326792	0.0326792	0.0831964	HLA-DRA/FGL2	2
GO:0034764	positive regulation of transmembrane transport	8/316	219/18723	0.0328855	0.0328855	0.0836353	CAPN3/TREM2/CXCL10/TESC/CXCL9/CTSS/CXCL11/CCL2	8
GO:0043062	extracellular structure organization	10/316	302/18723	0.032984	0.032984	0.0837995	MMP9/SPINK5/CPB2/DPP4/MFAP4/MMP12/PDPN/CTSS/LCP1/TPSAB1	10
GO:0048660	regulation of smooth muscle cell proliferation	7/316	180/18723	0.033414	0.033414	0.0847362	HPGD/MMP9/AIF1/PTGS2/APOE/CCL5/PPARG	7
GO:0051057	positive regulation of small GTPase mediated signal transduction	4/316	72/18723	0.0334556	0.0334556	0.0847362	RASGRP1/GPR65/LPAR6/GPR18	4
GO:1903036	positive regulation of response to wounding	4/316	72/18723	0.0334556	0.0334556	0.0847362	APOH/CPB2/CLEC7A/ANXA1	4
GO:0007520	myoblast fusion	3/316	42/18723	0.0336889	0.0336889	0.0849784	CXCL10/CXCL9/CD53	3
GO:0030574	collagen catabolic process	3/316	42/18723	0.0336889	0.0336889	0.0849784	MMP9/MMP12/CTSS	3
GO:0043507	positive regulation of JUN kinase activity	3/316	42/18723	0.0336889	0.0336889	0.0849784	FZD10/CCL19/EPHA4	3
GO:1904037	positive regulation of epithelial cell apoptotic process	3/316	42/18723	0.0336889	0.0336889	0.0849784	CD40LG/PLA2G1B/CCL2	3
GO:0045229	external encapsulating structure organization	10/316	304/18723	0.0342692	0.0342692	0.0862877	MMP9/SPINK5/CPB2/DPP4/MFAP4/MMP12/PDPN/CTSS/LCP1/TPSAB1	10
GO:1905952	regulation of lipid localization	7/316	181/18723	0.0342779	0.0342779	0.0862877	TREM2/SPP1/PLA2G4A/MSR1/APOE/APOC1/PPARG	7
GO:0009636	response to toxic substance	9/316	262/18723	0.034359	0.034359	0.0864039	SLC6A14/CLIC2/CCL4/ALOX5AP/S100A9/PTGS2/APOE/TLR2/CCL5	9
GO:0002637	regulation of immunoglobulin production	4/316	73/18723	0.0349417	0.0349417	0.0876907	CD40LG/CD86/FCGR2B/PTPRC	4
GO:1904427	positive regulation of calcium ion transmembrane transport	4/316	73/18723	0.0349417	0.0349417	0.0876907	CAPN3/CXCL10/CXCL9/CXCL11	4
GO:0003018	vascular process in circulatory system	9/316	263/18723	0.0350728	0.0350728	0.0879302	SLC22A3/ABCC3/CALCA/PTGS2/SLC1A3/SLCO2B1/APOE/TBXAS1/SLC7A2	9
GO:0009268	response to pH	3/316	43/18723	0.0357765	0.0357765	0.0894222	GPR65/CTSS/SST	3
GO:0034142	toll-like receptor 4 signaling pathway	3/316	43/18723	0.0357765	0.0357765	0.0894222	CD14/TREM2/LY96	3
GO:0042088	T-helper 1 type immune response	3/316	43/18723	0.0357765	0.0357765	0.0894222	PLA2G4A/ANXA1/CCL19	3
GO:0022037	metencephalon development	5/316	108/18723	0.0362432	0.0362432	0.089615	ASCL1/AIF1/FCGR2B/CDK5R2/NEUROD1	5
GO:0050804	modulation of chemical synaptic transmission	13/316	439/18723	0.0362584	0.0362584	0.089615	SCTR/CDC20/TYROBP/LILRB2/PTGS2/SLC1A3/APOE/SRGN/KMO/CCL2/CX3CR1/CALB1/EPHA4	13
GO:0002223	stimulatory C-type lectin receptor signaling pathway	2/316	18/18723	0.0363617	0.0363617	0.089615	TYROBP/CLEC7A	2
GO:0030728	ovulation	2/316	18/18723	0.0363617	0.0363617	0.089615	HPGD/PTGS2	2
GO:0030730	sequestering of triglyceride	2/316	18/18723	0.0363617	0.0363617	0.089615	TREM2/PPARG	2
GO:0034433	steroid esterification	2/316	18/18723	0.0363617	0.0363617	0.089615	APOE/APOC1	2
GO:0034434	sterol esterification	2/316	18/18723	0.0363617	0.0363617	0.089615	APOE/APOC1	2
GO:0034435	cholesterol esterification	2/316	18/18723	0.0363617	0.0363617	0.089615	APOE/APOC1	2
GO:0044872	lipoprotein localization	2/316	18/18723	0.0363617	0.0363617	0.089615	MSR1/PPARG	2
GO:0060192	negative regulation of lipase activity	2/316	18/18723	0.0363617	0.0363617	0.089615	APOC1/ANXA1	2
GO:0150079	negative regulation of neuroinflammatory response	2/316	18/18723	0.0363617	0.0363617	0.089615	TREM2/PTPRC	2
GO:1900424	regulation of defense response to bacterium	2/316	18/18723	0.0363617	0.0363617	0.089615	SPINK5/NOD2	2
GO:1990840	response to lectin	2/316	18/18723	0.0363617	0.0363617	0.089615	TYROBP/CLEC7A	2
GO:1990858	cellular response to lectin	2/316	18/18723	0.0363617	0.0363617	0.089615	TYROBP/CLEC7A	2
GO:0046470	phosphatidylcholine metabolic process	4/316	74/18723	0.0364656	0.0364656	0.0897814	PLA2G1B/PLA2G4A/APOC1/PLA2G7	4
GO:0051090	regulation of DNA-binding transcription factor activity	13/316	440/18723	0.0368188	0.0368188	0.0904708	CD40LG/CAPN3/PLA2G1B/S100A8/S100A9/HCK/CLEC7A/TLR2/HCLS1/NOD2/CX3CR1/PPARG/NEUROD1	13
GO:0099177	regulation of trans-synaptic signaling	13/316	440/18723	0.0368188	0.0368188	0.0904708	SCTR/CDC20/TYROBP/LILRB2/PTGS2/SLC1A3/APOE/SRGN/KMO/CCL2/CX3CR1/CALB1/EPHA4	13
GO:0048659	smooth muscle cell proliferation	7/316	184/18723	0.036958	0.036958	0.0907224	HPGD/MMP9/AIF1/PTGS2/APOE/CCL5/PPARG	7
GO:0010001	glial cell differentiation	8/316	225/18723	0.0376425	0.0376425	0.0922485	ASCL1/C1QA/TREM2/S100A8/S100A9/C5AR1/TLR2/EPHA4	8
GO:0007189	adenylate cyclase-activating G protein-coupled receptor signaling pathway	6/316	146/18723	0.0376544	0.0376544	0.0922485	CALCA/CXCL10/CXCL9/GPR65/PTGER4/CXCL11	6
GO:0045124	regulation of bone resorption	3/316	44/18723	0.0379293	0.0379293	0.092738	CALCA/CSF1R/SPP1	3
GO:0089718	amino acid import across plasma membrane	3/316	44/18723	0.0379293	0.0379293	0.092738	SLC6A14/SLC1A3/SLC7A2	3
GO:0051495	positive regulation of cytoskeleton organization	8/316	226/18723	0.038478	0.038478	0.0939866	HCK/GPR65/NCKAP1L/GMFG/HCLS1/IQGAP2/PLEK/CORO1A	8
GO:0050708	regulation of protein secretion	9/316	268/18723	0.0387949	0.0387949	0.0946334	PLA2G1B/DPP4/CD33/TREM2/APOE/TLR2/CCL5/ANXA1/NEUROD1	9
GO:0043123	positive regulation of I-kappaB kinase/NF-kappaB signaling	7/316	186/18723	0.0388194	0.0388194	0.0946334	BIRC3/CLEC7A/CD74/CASP1/CD4/NOD2/CCL19	7
GO:0001937	negative regulation of endothelial cell proliferation	4/316	76/18723	0.0396268	0.0396268	0.0964111	APOH/APOE/CCL2/PPARG	4
GO:2000379	positive regulation of reactive oxygen species metabolic process	4/316	76/18723	0.0396268	0.0396268	0.0964111	TYROBP/ITGB2/ITGAM/CLEC7A	4
GO:0070588	calcium ion transmembrane transport	10/316	312/18723	0.0397606	0.0397606	0.0966415	CAPN3/CLIC2/CXCL10/CXCL9/CCR5/PTPRC/CXCL11/CORO1A/MCOLN3/CCL19	10
GO:1903900	regulation of viral life cycle	6/316	148/18723	0.0398138	0.0398138	0.0966516	IFIT1/CD74/CD4/IFIH1/IFI16/CCL5	6
GO:2001233	regulation of apoptotic signaling pathway	11/316	356/18723	0.0400096	0.0400096	0.0966516	IL7/MMP9/TREM2/S100A8/S100A9/PTGS2/CD74/PTPRC/CTSC/VNN1/CX3CR1	11
GO:0032309	icosanoid secretion	3/316	45/18723	0.0401468	0.0401468	0.0966516	PLA2G1B/PLA2G4A/ANXA1	3
GO:0035307	positive regulation of protein dephosphorylation	3/316	45/18723	0.0401468	0.0401468	0.0966516	LILRB2/CD33/PTPRC	3
GO:1904646	cellular response to amyloid-beta	3/316	45/18723	0.0401468	0.0401468	0.0966516	TREM2/FCGR2B/EPHA4	3
GO:0002483	antigen processing and presentation of endogenous peptide antigen	2/316	19/18723	0.0401953	0.0401953	0.0966516	HLA-DRA/AZGP1	2
GO:0032026	response to magnesium ion	2/316	19/18723	0.0401953	0.0401953	0.0966516	CD14/CNGA3	2
GO:0043652	engulfment of apoptotic cell	2/316	19/18723	0.0401953	0.0401953	0.0966516	TREM2/RAC2	2
GO:0061760	antifungal innate immune response	2/316	19/18723	0.0401953	0.0401953	0.0966516	CLEC7A/CX3CR1	2
GO:1900221	regulation of amyloid-beta clearance	2/316	19/18723	0.0401953	0.0401953	0.0966516	TREM2/APOE	2
GO:2000251	positive regulation of actin cytoskeleton reorganization	2/316	19/18723	0.0401953	0.0401953	0.0966516	HCK/HCLS1	2
GO:0008064	regulation of actin polymerization or depolymerization	7/316	188/18723	0.0407414	0.0407414	0.0977742	HCK/NCKAP1L/GMFG/HCLS1/IQGAP2/PLEK/CORO1A	7
GO:0048839	inner ear development	7/316	188/18723	0.0407414	0.0407414	0.0977742	MAFB/MAF/MCOLN3/CALB1/ATP6V1B1/EPHA4/NEUROD1	7
GO:0032368	regulation of lipid transport	6/316	149/18723	0.0409223	0.0409223	0.0981133	TREM2/SPP1/PLA2G4A/APOE/APOC1/PPARG	6
GO:0030832	regulation of actin filament length	7/316	189/18723	0.0417251	0.0417251	0.099941	HCK/NCKAP1L/GMFG/HCLS1/IQGAP2/PLEK/CORO1A	7
GO:0071900	regulation of protein serine/threonine kinase activity	11/316	359/18723	0.0420706	0.0420706	0.100671	RASGRP1/UCHL1/PLA2G1B/CSF1R/APOE/NOD2/CDK5R2/FZD10/CCL19/PPARG/EPHA4	11
GO:0045851	pH reduction	3/316	46/18723	0.0424285	0.0424285	0.101331	DMXL1/SLAMF8/ATP6V1B1	3
GO:0071827	plasma lipoprotein particle organization	3/316	46/18723	0.0424285	0.0424285	0.101331	APOE/APOC1/PLA2G7	3
GO:0044106	cellular amine metabolic process	5/316	113/18723	0.0426983	0.0426983	0.101877	SLC22A3/ITGB2/ITGAM/KMO/KYNU	5
GO:0032371	regulation of sterol transport	4/316	78/18723	0.0429395	0.0429395	0.102254	TREM2/APOE/APOC1/PPARG	4
GO:0032374	regulation of cholesterol transport	4/316	78/18723	0.0429395	0.0429395	0.102254	TREM2/APOE/APOC1/PPARG	4
GO:0030041	actin filament polymerization	7/316	191/18723	0.0437388	0.0437388	0.103991	AIF1/HCK/NCKAP1L/GMFG/HCLS1/IQGAP2/CORO1A	7
GO:0000272	polysaccharide catabolic process	2/316	20/18723	0.0441739	0.0441739	0.103991	AOAH/CHIT1	2
GO:0003159	morphogenesis of an endothelium	2/316	20/18723	0.0441739	0.0441739	0.103991	CXCL10/ITGAX	2
GO:0006837	serotonin transport	2/316	20/18723	0.0441739	0.0441739	0.103991	SLC22A3/LILRB1	2
GO:0006883	cellular sodium ion homeostasis	2/316	20/18723	0.0441739	0.0441739	0.103991	C7/SLC1A3	2
GO:0039535	regulation of RIG-I signaling pathway	2/316	20/18723	0.0441739	0.0441739	0.103991	BIRC3/DDX60	2
GO:0045063	T-helper 1 cell differentiation	2/316	20/18723	0.0441739	0.0441739	0.103991	ANXA1/CCL19	2
GO:0046485	ether lipid metabolic process	2/316	20/18723	0.0441739	0.0441739	0.103991	PLA2G4A/PLA2G7	2
GO:0051004	regulation of lipoprotein lipase activity	2/316	20/18723	0.0441739	0.0441739	0.103991	APOH/APOC1	2
GO:0060339	negative regulation of type I interferon-mediated signaling pathway	2/316	20/18723	0.0441739	0.0441739	0.103991	MMP12/SAMHD1	2
GO:0061154	endothelial tube morphogenesis	2/316	20/18723	0.0441739	0.0441739	0.103991	CXCL10/ITGAX	2
GO:1902004	positive regulation of amyloid-beta formation	2/316	20/18723	0.0441739	0.0441739	0.103991	GSAP/EPHA4	2
GO:0008202	steroid metabolic process	10/316	319/18723	0.0450388	0.0450388	0.105926	CYP3A5/FMO5/HSD17B6/SPP1/LIPA/APOE/APOC1/APOBR/CYP27A1/CGA	10
GO:0046916	cellular transition metal ion homeostasis	5/316	115/18723	0.0454619	0.0454619	0.106819	STEAP4/S100A8/S100A9/SLC31A2/CP	5
GO:0007565	female pregnancy	7/316	193/18723	0.0458141	0.0458141	0.107544	HPGD/MMP9/CALCA/SCGB1A1/FOSB/SPP1/PTGS2	7
GO:1901654	response to ketone	7/316	194/18723	0.0468751	0.0468751	0.109845	FOSB/SPP1/CYBB/PTGER4/TLR2/MAP4K1/CCL19	7
GO:1990748	cellular detoxification	5/316	116/18723	0.0468829	0.0468829	0.109845	CLIC2/ALOX5AP/S100A9/PTGS2/APOE	5
GO:0110053	regulation of actin filament organization	9/316	278/18723	0.0470269	0.0470269	0.110077	HCK/GPR65/NCKAP1L/PTGER4/GMFG/HCLS1/IQGAP2/PLEK/CORO1A	9
GO:0002673	regulation of acute inflammatory response	3/316	48/18723	0.0471827	0.0471827	0.110129	ALOX5AP/PTGS2/FCGR2B	3
GO:0043303	mast cell degranulation	3/316	48/18723	0.0471827	0.0471827	0.110129	RASGRP1/RAC2/FGR	3
GO:1903053	regulation of extracellular matrix organization	3/316	48/18723	0.0471827	0.0471827	0.110129	CPB2/DPP4/PDPN	3
GO:0046434	organophosphate catabolic process	6/316	155/18723	0.0479824	0.0479824	0.111438	DPYD/PLA2G4A/SAMHD1/APOC1/PLA2G7/PLBD1	6
GO:0003091	renal water homeostasis	2/316	21/18723	0.0482916	0.0482916	0.111438	AQP3/ATP6V1B1	2
GO:0006925	inflammatory cell apoptotic process	2/316	21/18723	0.0482916	0.0482916	0.111438	NOD2/ANXA1	2
GO:0030502	negative regulation of bone mineralization	2/316	21/18723	0.0482916	0.0482916	0.111438	SRGN/CCR1	2
GO:0032516	positive regulation of phosphoprotein phosphatase activity	2/316	21/18723	0.0482916	0.0482916	0.111438	CD33/PTPRC	2
GO:0044766	multi-organism transport	2/316	21/18723	0.0482916	0.0482916	0.111438	IFIT1/SIGLEC1	2
GO:0045655	regulation of monocyte differentiation	2/316	21/18723	0.0482916	0.0482916	0.111438	CD74/CD4	2
GO:0070269	pyroptosis	2/316	21/18723	0.0482916	0.0482916	0.111438	TREM2/CASP1	2
GO:0071605	monocyte chemotactic protein-1 production	2/316	21/18723	0.0482916	0.0482916	0.111438	CLEC7A/NOD2	2
GO:0071637	regulation of monocyte chemotactic protein-1 production	2/316	21/18723	0.0482916	0.0482916	0.111438	CLEC7A/NOD2	2
GO:1902579	multi-organism localization	2/316	21/18723	0.0482916	0.0482916	0.111438	IFIT1/SIGLEC1	2
GO:1903429	regulation of cell maturation	2/316	21/18723	0.0482916	0.0482916	0.111438	RAC3/CLEC7A	2
GO:0030301	cholesterol transport	5/316	117/18723	0.04833	0.04833	0.111438	TREM2/MSR1/APOE/APOC1/PPARG	5
GO:0002279	mast cell activation involved in immune response	3/316	49/18723	0.049654	0.049654	0.114171	RASGRP1/RAC2/FGR	3
GO:0002762	negative regulation of myeloid leukocyte differentiation	3/316	49/18723	0.049654	0.049654	0.114171	LILRB1/LILRB3/MAFB	3
GO:0006953	acute-phase response	3/316	49/18723	0.049654	0.049654	0.114171	CD163/PTGS2/SERPINA1	3
GO:0007613	memory	5/316	118/18723	0.0498033	0.0498033	0.114301	TREM2/PTGS2/APOE/CX3CR1/CALB1	5
GO:0009308	amine metabolic process	5/316	118/18723	0.0498033	0.0498033	0.114301	SLC22A3/ITGB2/ITGAM/KMO/KYNU	5
GO:0071248	cellular response to metal ion	7/316	197/18723	0.0501518	0.0501518	0.114994	MMP9/CAPN3/FOSB/ALOX5AP/PTGS2/CYBB/NCF1	7
GO:0051899	membrane depolarization	4/316	83/18723	0.0518828	0.0518828	0.118853	MLLT11/SCN1A/CASP1/SCN3A	4
GO:0002448	mast cell mediated immunity	3/316	50/18723	0.0521872	0.0521872	0.119039	RASGRP1/RAC2/FGR	3
GO:0071825	protein-lipid complex subunit organization	3/316	50/18723	0.0521872	0.0521872	0.119039	APOE/APOC1/PLA2G7	3
GO:0002220	innate immune response activating cell surface receptor signaling pathway	2/316	22/18723	0.0525427	0.0525427	0.119039	TYROBP/CLEC7A	2
GO:0006662	glycerol ether metabolic process	2/316	22/18723	0.0525427	0.0525427	0.119039	PLA2G4A/PLA2G7	2
GO:0030277	maintenance of gastrointestinal epithelium	2/316	22/18723	0.0525427	0.0525427	0.119039	NOD2/NEUROD1	2
GO:0032098	regulation of appetite	2/316	22/18723	0.0525427	0.0525427	0.119039	SCTR/SLC22A3	2
GO:0032816	positive regulation of natural killer cell activation	2/316	22/18723	0.0525427	0.0525427	0.119039	RASGRP1/TYROBP	2
GO:0042430	indole-containing compound metabolic process	2/316	22/18723	0.0525427	0.0525427	0.119039	KMO/KYNU	2
GO:0050860	negative regulation of T cell receptor signaling pathway	2/316	22/18723	0.0525427	0.0525427	0.119039	LAPTM5/GBP1	2
GO:0072574	hepatocyte proliferation	2/316	22/18723	0.0525427	0.0525427	0.119039	CPB2/FGL1	2
GO:0072575	epithelial cell proliferation involved in liver morphogenesis	2/316	22/18723	0.0525427	0.0525427	0.119039	CPB2/FGL1	2
GO:1900120	regulation of receptor binding	2/316	22/18723	0.0525427	0.0525427	0.119039	MMP9/GREM2	2
GO:0071774	response to fibroblast growth factor	5/316	120/18723	0.0528285	0.0528285	0.119577	FLRT3/SCGB1A1/CCL5/CCL2/CXCL13	5
GO:1903169	regulation of calcium ion transmembrane transport	6/316	159/18723	0.0530825	0.0530825	0.120042	CAPN3/CLIC2/CXCL10/CXCL9/CXCL11/CORO1A	6
GO:0010921	regulation of phosphatase activity	4/316	84/18723	0.0537844	0.0537844	0.121518	CD33/NCKAP1L/PTPRC/PLEK	4
GO:0010874	regulation of cholesterol efflux	3/316	51/18723	0.0547818	0.0547818	0.123433	TREM2/APOE/PPARG	3
GO:0045661	regulation of myoblast differentiation	3/316	51/18723	0.0547818	0.0547818	0.123433	CAPN3/CXCL10/CXCL9	3
GO:0046850	regulation of bone remodeling	3/316	51/18723	0.0547818	0.0547818	0.123433	CALCA/CSF1R/SPP1	3
GO:0071214	cellular response to abiotic stimulus	10/316	331/18723	0.0551561	0.0551561	0.12405	TLR7/MMP9/CAPN3/ASCL1/MFAP4/TLR8/PTGS2/PTGER4/CASP1/IFI16	10
GO:0104004	cellular response to environmental stimulus	10/316	331/18723	0.0551561	0.0551561	0.12405	TLR7/MMP9/CAPN3/ASCL1/MFAP4/TLR8/PTGS2/PTGER4/CASP1/IFI16	10
GO:0042509	regulation of tyrosine phosphorylation of STAT protein	4/316	85/18723	0.0557234	0.0557234	0.125098	CSF1R/HCLS1/CCL5/CRLF1	4
GO:0045069	regulation of viral genome replication	4/316	85/18723	0.0557234	0.0557234	0.125098	IFIT1/IFIH1/IFI16/CCL5	4
GO:0009913	epidermal cell differentiation	7/316	202/18723	0.0559284	0.0559284	0.125444	SPINK5/SCEL/AQP3/CSTA/ANXA1/MCOLN3/CDH3	7
GO:0006833	water transport	2/316	23/18723	0.0569213	0.0569213	0.126181	AQP9/AQP3	2
GO:0010888	negative regulation of lipid storage	2/316	23/18723	0.0569213	0.0569213	0.126181	TREM2/PPARG	2
GO:0021895	cerebral cortex neuron differentiation	2/316	23/18723	0.0569213	0.0569213	0.126181	RAC3/ASCL1	2
GO:0030194	positive regulation of blood coagulation	2/316	23/18723	0.0569213	0.0569213	0.126181	APOH/CPB2	2
GO:0031338	regulation of vesicle fusion	2/316	23/18723	0.0569213	0.0569213	0.126181	CORO1A/ANXA1	2
GO:0033081	regulation of T cell differentiation in thymus	2/316	23/18723	0.0569213	0.0569213	0.126181	RASGRP1/VNN1	2
GO:0034695	response to prostaglandin E	2/316	23/18723	0.0569213	0.0569213	0.126181	PTGER4/CCL19	2
GO:0035640	exploration behavior	2/316	23/18723	0.0569213	0.0569213	0.126181	DPP4/APOE	2
GO:0050765	negative regulation of phagocytosis	2/316	23/18723	0.0569213	0.0569213	0.126181	FCGR2B/TLR2	2
GO:0051882	mitochondrial depolarization	2/316	23/18723	0.0569213	0.0569213	0.126181	MLLT11/CASP1	2
GO:0072576	liver morphogenesis	2/316	23/18723	0.0569213	0.0569213	0.126181	CPB2/FGL1	2
GO:1900048	positive regulation of hemostasis	2/316	23/18723	0.0569213	0.0569213	0.126181	APOH/CPB2	2
GO:1903306	negative regulation of regulated secretory pathway	2/316	23/18723	0.0569213	0.0569213	0.126181	NCKAP1L/FCGR2B	2
GO:0043090	amino acid import	3/316	52/18723	0.057437	0.057437	0.126869	SLC6A14/SLC1A3/SLC7A2	3
GO:0045010	actin nucleation	3/316	52/18723	0.057437	0.057437	0.126869	GMFG/IQGAP2/CORO1A	3
GO:0071357	cellular response to type I interferon	3/316	52/18723	0.057437	0.057437	0.126869	IFIT1/MMP12/SAMHD1	3
GO:0072523	purine-containing compound catabolic process	3/316	52/18723	0.057437	0.057437	0.126869	DPYD/NUDT1/SAMHD1	3
GO:0034103	regulation of tissue remodeling	4/316	86/18723	0.0576997	0.0576997	0.126995	CALCA/CSF1R/GPNMB/SPP1	4
GO:0035023	regulation of Rho protein signal transduction	4/316	86/18723	0.0576997	0.0576997	0.126995	GPR65/APOE/LPAR6/GPR18	4
GO:0045921	positive regulation of exocytosis	4/316	86/18723	0.0576997	0.0576997	0.126995	ITGB2/ITGAM/FGR/CDK5R2	4
GO:2000117	negative regulation of cysteine-type endopeptidase activity	4/316	86/18723	0.0576997	0.0576997	0.126995	BIRC3/MMP9/PTGS2/IFI16	4
GO:0097237	cellular response to toxic substance	5/316	124/18723	0.0591936	0.0591936	0.130167	CLIC2/ALOX5AP/S100A9/PTGS2/APOE	5
GO:0019915	lipid storage	4/316	87/18723	0.0597131	0.0597131	0.131192	TREM2/MSR1/APOE/PPARG	4
GO:0050680	negative regulation of epithelial cell proliferation	6/316	164/18723	0.0599047	0.0599047	0.131379	APOH/CPB2/APOE/CCL2/IFT57/PPARG	6
GO:0050792	regulation of viral process	6/316	164/18723	0.0599047	0.0599047	0.131379	IFIT1/CD74/CD4/IFIH1/IFI16/CCL5	6
GO:0043113	receptor clustering	3/316	53/18723	0.0601521	0.0601521	0.131571	ITGB2/APOE/ITGB7	3
GO:0045744	negative regulation of G protein-coupled receptor signaling pathway	3/316	53/18723	0.0601521	0.0601521	0.131571	RGS13/PLEK/CCL5	3
GO:0051438	regulation of ubiquitin-protein transferase activity	3/316	53/18723	0.0601521	0.0601521	0.131571	UBE2S/UBE2C/CDC20	3
GO:0007265	Ras protein signal transduction	10/316	337/18723	0.060736	0.060736	0.132731	RASGRP1/FOXM1/AIF1/PDPN/GPR65/DOK2/APOE/RAC2/LPAR6/GPR18	10
GO:1902903	regulation of supramolecular fiber organization	11/316	383/18723	0.0612377	0.0612377	0.13282	TREM2/HCK/GPR65/NCKAP1L/PTGER4/APOE/GMFG/HCLS1/IQGAP2/PLEK/CORO1A	11
GO:0001779	natural killer cell differentiation	2/316	24/18723	0.0614222	0.0614222	0.13282	RASGRP1/PTPRC	2
GO:0002021	response to dietary excess	2/316	24/18723	0.0614222	0.0614222	0.13282	SCTR/APOE	2
GO:0010226	response to lithium ion	2/316	24/18723	0.0614222	0.0614222	0.13282	ASCL1/PTGS2	2
GO:0016486	peptide hormone processing	2/316	24/18723	0.0614222	0.0614222	0.13282	CPA3/PCSK1	2
GO:0031639	plasminogen activation	2/316	24/18723	0.0614222	0.0614222	0.13282	APOH/CPB2	2
GO:0035458	cellular response to interferon-beta	2/316	24/18723	0.0614222	0.0614222	0.13282	MNDA/IFI16	2
GO:0039531	regulation of viral-induced cytoplasmic pattern recognition receptor signaling pathway	2/316	24/18723	0.0614222	0.0614222	0.13282	BIRC3/DDX60	2
GO:0050820	positive regulation of coagulation	2/316	24/18723	0.0614222	0.0614222	0.13282	APOH/CPB2	2
GO:0071676	negative regulation of mononuclear cell migration	2/316	24/18723	0.0614222	0.0614222	0.13282	SLAMF8/CCL2	2
GO:0072530	purine-containing compound transmembrane transport	2/316	24/18723	0.0614222	0.0614222	0.13282	SLC22A3/AQP9	2
GO:2000353	positive regulation of endothelial cell apoptotic process	2/316	24/18723	0.0614222	0.0614222	0.13282	CD40LG/CCL2	2
GO:0007260	tyrosine phosphorylation of STAT protein	4/316	88/18723	0.0617636	0.0617636	0.133441	CSF1R/HCLS1/CCL5/CRLF1	4
GO:0043112	receptor metabolic process	6/316	166/18723	0.0627732	0.0627732	0.135504	TRAT1/FCER1G/LILRB1/ITGB2/LAPTM5/APOE	6
GO:0001706	endoderm formation	3/316	54/18723	0.0629264	0.0629264	0.135716	MMP9/ITGB2/DUSP4	3
GO:0050890	cognition	9/316	296/18723	0.0646094	0.0646094	0.139224	LILRB2/TREM2/PTGS2/HLA-DRA/C5AR1/APOE/TLR2/CX3CR1/CALB1	9
GO:0051258	protein polymerization	9/316	297/18723	0.0656934	0.0656934	0.140347	UBE2S/UBE2C/AIF1/HCK/NCKAP1L/GMFG/HCLS1/IQGAP2/CORO1A	9
GO:0035304	regulation of protein dephosphorylation	4/316	90/18723	0.0659748	0.0659748	0.140347	LILRB2/CD33/NCKAP1L/PTPRC	4
GO:0006639	acylglycerol metabolic process	5/316	128/18723	0.0659773	0.0659773	0.140347	APOH/PLA2G4A/APOE/APOC1/APOBR	5
GO:0035303	regulation of dephosphorylation	5/316	128/18723	0.0659773	0.0659773	0.140347	LILRB2/CD33/NCKAP1L/PTPRC/PLEK	5
GO:0010560	positive regulation of glycoprotein biosynthetic process	2/316	25/18723	0.0660398	0.0660398	0.140347	IL33/CCL19	2
GO:0010996	response to auditory stimulus	2/316	25/18723	0.0660398	0.0660398	0.140347	CXCL10/SLC1A3	2
GO:0016540	protein autoprocessing	2/316	25/18723	0.0660398	0.0660398	0.140347	CTSE/CASP1	2
GO:0031664	regulation of lipopolysaccharide-mediated signaling pathway	2/316	25/18723	0.0660398	0.0660398	0.140347	LY86/LY96	2
GO:0035336	long-chain fatty-acyl-CoA metabolic process	2/316	25/18723	0.0660398	0.0660398	0.140347	ELOVL4/FAR2	2
GO:0042730	fibrinolysis	2/316	25/18723	0.0660398	0.0660398	0.140347	APOH/CPB2	2
GO:0060074	synapse maturation	2/316	25/18723	0.0660398	0.0660398	0.140347	CDC20/CX3CR1	2
GO:0062149	detection of stimulus involved in sensory perception of pain	2/316	25/18723	0.0660398	0.0660398	0.140347	SCN1A/CALCA	2
GO:0090382	phagosome maturation	2/316	25/18723	0.0660398	0.0660398	0.140347	SLAMF8/CORO1A	2
GO:1902993	positive regulation of amyloid precursor protein catabolic process	2/316	25/18723	0.0660398	0.0660398	0.140347	GSAP/EPHA4	2
GO:1903055	positive regulation of extracellular matrix organization	2/316	25/18723	0.0660398	0.0660398	0.140347	CPB2/PDPN	2
GO:1905563	negative regulation of vascular endothelial cell proliferation	2/316	25/18723	0.0660398	0.0660398	0.140347	CCL2/PPARG	2
GO:0030100	regulation of endocytosis	7/316	211/18723	0.0673315	0.0673315	0.142846	CD14/LILRB1/TREM2/NCKAP1L/APOE/APOC1/CCL19	7
GO:0043491	protein kinase B signaling	7/316	211/18723	0.0673315	0.0673315	0.142846	BANK1/HCLS1/CCL5/CCL2/CX3CR1/CCL19/CHI3L1	7
GO:0006638	neutral lipid metabolic process	5/316	129/18723	0.0677384	0.0677384	0.143587	APOH/PLA2G4A/APOE/APOC1/APOBR	5
GO:0043388	positive regulation of DNA binding	3/316	56/18723	0.0686494	0.0686494	0.145268	MMP9/PPARG/NEUROD1	3
GO:0055078	sodium ion homeostasis	3/316	56/18723	0.0686494	0.0686494	0.145268	C7/SLC1A3/ATP6V1B1	3
GO:0015918	sterol transport	5/316	130/18723	0.0695255	0.0695255	0.146996	TREM2/MSR1/APOE/APOC1/PPARG	5
GO:0043583	ear development	7/316	213/18723	0.0700422	0.0700422	0.147962	MAFB/MAF/MCOLN3/CALB1/ATP6V1B1/EPHA4/NEUROD1	7
GO:0046890	regulation of lipid biosynthetic process	6/316	171/18723	0.070294	0.070294	0.148193	PTGS2/CD74/APOE/APOC1/ANXA1/CGA	6
GO:0051048	negative regulation of secretion	6/316	171/18723	0.070294	0.070294	0.148193	LILRB1/CD74/NCKAP1L/FCGR2B/APOE/ANXA1	6
GO:0048525	negative regulation of viral process	4/316	92/18723	0.0703318	0.0703318	0.148193	IFIT1/IFIH1/IFI16/CCL5	4
GO:0009164	nucleoside catabolic process	2/316	26/18723	0.0707691	0.0707691	0.148355	DPYD/NUDT1	2
GO:0009435	NAD biosynthetic process	2/316	26/18723	0.0707691	0.0707691	0.148355	KMO/KYNU	2
GO:0046697	decidualization	2/316	26/18723	0.0707691	0.0707691	0.148355	SPP1/PTGS2	2
GO:0050857	positive regulation of antigen receptor-mediated signaling pathway	2/316	26/18723	0.0707691	0.0707691	0.148355	TRAT1/PTPRC	2
GO:1900017	positive regulation of cytokine production involved in inflammatory response	2/316	26/18723	0.0707691	0.0707691	0.148355	CLEC7A/NOD2	2
GO:2000108	positive regulation of leukocyte apoptotic process	2/316	26/18723	0.0707691	0.0707691	0.148355	CCL5/ANXA1	2
GO:0046683	response to organophosphorus	5/316	131/18723	0.0713384	0.0713384	0.149422	FOSB/AQP9/PTGS2/CASP1/CNGA3	5
GO:0002011	morphogenesis of an epithelial sheet	3/316	57/18723	0.0715965	0.0715965	0.149582	FLRT3/MMP12/PDPN	3
GO:0010883	regulation of lipid storage	3/316	57/18723	0.0715965	0.0715965	0.149582	TREM2/MSR1/PPARG	3
GO:1900024	regulation of substrate adhesion-dependent cell spreading	3/316	57/18723	0.0715965	0.0715965	0.149582	RAC3/PDPN/GBP1	3
GO:0030833	regulation of actin filament polymerization	6/316	172/18723	0.071858	0.071858	0.150001	HCK/NCKAP1L/GMFG/HCLS1/IQGAP2/CORO1A	6
GO:0051222	positive regulation of protein transport	9/316	303/18723	0.0724387	0.0724387	0.151086	PLA2G1B/CD33/ITGB2/TREM2/PTGS2/ITGAM/TLR2/RAC2/HCLS1	9
GO:0010469	regulation of signaling receptor activity	6/316	173/18723	0.0734419	0.0734419	0.15292	FCGR2B/NCF1/CCL2/GREM2/PPARG/CGA	6
GO:0051099	positive regulation of binding	6/316	173/18723	0.0734419	0.0734419	0.15292	MMP9/CLIC2/APOE/PPARG/EPHA4/NEUROD1	6
GO:0010574	regulation of vascular endothelial growth factor production	3/316	58/18723	0.0745995	0.0745995	0.154678	C3AR1/PTGS2/C5AR1	3
GO:0034340	response to type I interferon	3/316	58/18723	0.0745995	0.0745995	0.154678	IFIT1/MMP12/SAMHD1	3
GO:0043506	regulation of JUN kinase activity	3/316	58/18723	0.0745995	0.0745995	0.154678	FZD10/CCL19/EPHA4	3
GO:0043525	positive regulation of neuron apoptotic process	3/316	58/18723	0.0745995	0.0745995	0.154678	ASCL1/TYROBP/ITGAM	3
GO:0043666	regulation of phosphoprotein phosphatase activity	3/316	58/18723	0.0745995	0.0745995	0.154678	CD33/NCKAP1L/PTPRC	3
GO:0010565	regulation of cellular ketone metabolic process	5/316	133/18723	0.0750417	0.0750417	0.155334	PTGS2/CD74/APOC1/ANXA1/PPARG	5
GO:0046328	regulation of JNK cascade	5/316	133/18723	0.0750417	0.0750417	0.155334	RASGRP1/FCGR2B/NCF1/NOD2/CCL19	5
GO:0002227	innate immune response in mucosa	2/316	27/18723	0.075605	0.075605	0.155458	PLA2G1B/NOD2	2
GO:0007628	adult walking behavior	2/316	27/18723	0.075605	0.075605	0.155458	UCHL1/EPHA4	2
GO:0009651	response to salt stress	2/316	27/18723	0.075605	0.075605	0.155458	CAPN3/KMO	2
GO:0018904	ether metabolic process	2/316	27/18723	0.075605	0.075605	0.155458	PLA2G4A/PLA2G7	2
GO:0034377	plasma lipoprotein particle assembly	2/316	27/18723	0.075605	0.075605	0.155458	APOE/APOC1	2
GO:0039529	RIG-I signaling pathway	2/316	27/18723	0.075605	0.075605	0.155458	BIRC3/DDX60	2
GO:0042402	cellular biogenic amine catabolic process	2/316	27/18723	0.075605	0.075605	0.155458	KMO/KYNU	2
GO:0060333	interferon-gamma-mediated signaling pathway	2/316	27/18723	0.075605	0.075605	0.155458	HCK/PPARG	2
GO:0032147	activation of protein kinase activity	5/316	134/18723	0.0769319	0.0769319	0.158054	CALCA/NCKAP1L/CD86/CCL5/CHI3L1	5
GO:0007163	establishment or maintenance of cell polarity	7/316	218/18723	0.0771006	0.0771006	0.158081	RAC3/CCL4/NCKAP1L/DOCK2/RAC2/CRTAM/CCL19	7
GO:0042445	hormone metabolic process	7/316	218/18723	0.0771006	0.0771006	0.158081	ADH1B/CYP3A5/HSD17B6/SPP1/CPA3/CGA/PCSK1	7
GO:0042982	amyloid precursor protein metabolic process	4/316	95/18723	0.0771368	0.0771368	0.158081	GSAP/APOE/RTN1/EPHA4	4
GO:0019369	arachidonic acid metabolic process	3/316	59/18723	0.0776576	0.0776576	0.15849	PLA2G4A/PTGS2/TBXAS1	3
GO:0043407	negative regulation of MAP kinase activity	3/316	59/18723	0.0776576	0.0776576	0.15849	UCHL1/APOE/PPARG	3
GO:0043551	regulation of phosphatidylinositol 3-kinase activity	3/316	59/18723	0.0776576	0.0776576	0.15849	FGR/NOD2/CCL19	3
GO:0050732	negative regulation of peptidyl-tyrosine phosphorylation	3/316	59/18723	0.0776576	0.0776576	0.15849	SPINK1/PTPRC/SAMSN1	3
GO:0051353	positive regulation of oxidoreductase activity	3/316	59/18723	0.0776576	0.0776576	0.15849	APOE/NOD2/CDH3	3
GO:0010769	regulation of cell morphogenesis involved in differentiation	4/316	96/18723	0.079476	0.079476	0.161934	RAC3/PDPN/GBP1/EPHA4	4
GO:1904035	regulation of epithelial cell apoptotic process	4/316	96/18723	0.079476	0.079476	0.161934	CD40LG/PLA2G1B/CCL2/NEUROD1	4
GO:0030324	lung development	6/316	177/18723	0.0799761	0.0799761	0.162631	SFTPD/ASCL1/MMP12/PDPN/LIPA/CHI3L1	6
GO:0098739	import across plasma membrane	6/316	177/18723	0.0799761	0.0799761	0.162631	SLC6A14/SLC15A3/SLC1A3/FOLR2/CNGA3/SLC7A2	6
GO:0044706	multi-multicellular organism process	7/316	220/18723	0.0800365	0.0800365	0.162631	HPGD/MMP9/CALCA/SCGB1A1/FOSB/SPP1/PTGS2	7
GO:0002507	tolerance induction	2/316	28/18723	0.0805425	0.0805425	0.162631	ICOS/LILRB2	2
GO:0002675	positive regulation of acute inflammatory response	2/316	28/18723	0.0805425	0.0805425	0.162631	ALOX5AP/PTGS2	2
GO:0032801	receptor catabolic process	2/316	28/18723	0.0805425	0.0805425	0.162631	LAPTM5/APOE	2
GO:0034123	positive regulation of toll-like receptor signaling pathway	2/316	28/18723	0.0805425	0.0805425	0.162631	TLR1/TLR2	2
GO:0090200	positive regulation of release of cytochrome c from mitochondria	2/316	28/18723	0.0805425	0.0805425	0.162631	MMP9/MLLT11	2
GO:0090659	walking behavior	2/316	28/18723	0.0805425	0.0805425	0.162631	UCHL1/EPHA4	2
GO:1903020	positive regulation of glycoprotein metabolic process	2/316	28/18723	0.0805425	0.0805425	0.162631	IL33/CCL19	2
GO:1990776	response to angiotensin	2/316	28/18723	0.0805425	0.0805425	0.162631	PTGS2/CYBB	2
GO:0031638	zymogen activation	3/316	60/18723	0.08077	0.08077	0.162957	APOH/CPB2/IFI16	3
GO:0010596	negative regulation of endothelial cell migration	4/316	97/18723	0.0818503	0.0818503	0.165002	APOH/APOE/PPARG/CXCL13	4
GO:0007266	Rho protein signal transduction	5/316	137/18723	0.0827553	0.0827553	0.166554	PDPN/GPR65/APOE/LPAR6/GPR18	5
GO:0045471	response to ethanol	5/316	137/18723	0.0827553	0.0827553	0.166554	HPGD/CD14/S100A8/CYBB/TBXAS1	5
GO:0007626	locomotory behavior	6/316	179/18723	0.0833617	0.0833617	0.167638	UCHL1/DPP4/APOE/MCOLN3/CALB1/EPHA4	6
GO:0060997	dendritic spine morphogenesis	3/316	61/18723	0.0839356	0.0839356	0.168655	DOCK10/CTNND2/EPHA4	3
GO:2001243	negative regulation of intrinsic apoptotic signaling pathway	4/316	98/18723	0.0842593	0.0842593	0.169038	MMP9/PTGS2/CD74/VNN1	4
GO:0009306	protein secretion	10/316	359/18723	0.084263	0.084263	0.169038	PLA2G1B/DPP4/CD33/TREM2/APOE/TLR2/PLEK/CCL5/ANXA1/NEUROD1	10
GO:0032273	positive regulation of protein polymerization	5/316	138/18723	0.0847471	0.0847471	0.169733	HCK/NCKAP1L/GMFG/IQGAP2/CORO1A	5
GO:0055076	transition metal ion homeostasis	5/316	138/18723	0.0847471	0.0847471	0.169733	STEAP4/S100A8/S100A9/SLC31A2/CP	5
GO:0035592	establishment of protein localization to extracellular region	10/316	360/18723	0.0854485	0.0854485	0.169879	PLA2G1B/DPP4/CD33/TREM2/APOE/TLR2/PLEK/CCL5/ANXA1/NEUROD1	10
GO:0001773	myeloid dendritic cell activation	2/316	29/18723	0.0855769	0.0855769	0.169879	DOCK2/CD2	2
GO:0009310	amine catabolic process	2/316	29/18723	0.0855769	0.0855769	0.169879	KMO/KYNU	2
GO:0010458	exit from mitosis	2/316	29/18723	0.0855769	0.0855769	0.169879	UBE2S/UBE2C	2
GO:0019359	nicotinamide nucleotide biosynthetic process	2/316	29/18723	0.0855769	0.0855769	0.169879	KMO/KYNU	2
GO:0019363	pyridine nucleotide biosynthetic process	2/316	29/18723	0.0855769	0.0855769	0.169879	KMO/KYNU	2
GO:0048679	regulation of axon regeneration	2/316	29/18723	0.0855769	0.0855769	0.169879	SPP1/EPHA4	2
GO:0070979	protein K11-linked ubiquitination	2/316	29/18723	0.0855769	0.0855769	0.169879	UBE2S/UBE2C	2
GO:1902175	regulation of oxidative stress-induced intrinsic apoptotic signaling pathway	2/316	29/18723	0.0855769	0.0855769	0.169879	TREM2/VNN1	2
GO:1902430	negative regulation of amyloid-beta formation	2/316	29/18723	0.0855769	0.0855769	0.169879	APOE/RTN1	2
GO:1903902	positive regulation of viral life cycle	2/316	29/18723	0.0855769	0.0855769	0.169879	CD74/CD4	2
GO:0021549	cerebellum development	4/316	99/18723	0.0867027	0.0867027	0.171395	AIF1/FCGR2B/CDK5R2/NEUROD1	4
GO:0033209	tumor necrosis factor-mediated signaling pathway	4/316	99/18723	0.0867027	0.0867027	0.171395	BIRC3/LAPTM5/CASP1/TNFRSF17	4
GO:0060996	dendritic spine development	4/316	99/18723	0.0867027	0.0867027	0.171395	APOE/DOCK10/CTNND2/EPHA4	4
GO:0030216	keratinocyte differentiation	5/316	139/18723	0.0867641	0.0867641	0.171395	SCEL/AQP3/CSTA/ANXA1/CDH3	5
GO:0030323	respiratory tube development	6/316	181/18723	0.086826	0.086826	0.171395	SFTPD/ASCL1/MMP12/PDPN/LIPA/CHI3L1	6
GO:0045766	positive regulation of angiogenesis	6/316	181/18723	0.086826	0.086826	0.171395	C3AR1/CYBB/C5AR1/ITGAX/CX3CR1/CHI3L1	6
GO:1904018	positive regulation of vasculature development	6/316	181/18723	0.086826	0.086826	0.171395	C3AR1/CYBB/C5AR1/ITGAX/CX3CR1/CHI3L1	6
GO:0010573	vascular endothelial growth factor production	3/316	62/18723	0.0871537	0.0871537	0.171767	C3AR1/PTGS2/C5AR1	3
GO:0046173	polyol biosynthetic process	3/316	62/18723	0.0871537	0.0871537	0.171767	SPTLC3/PLEK/CYP27A1	3
GO:0006641	triglyceride metabolic process	4/316	100/18723	0.0891803	0.0891803	0.175436	APOH/APOE/APOC1/APOBR	4
GO:0019218	regulation of steroid metabolic process	4/316	100/18723	0.0891803	0.0891803	0.175436	FMO5/APOE/APOC1/CGA	4
GO:0071241	cellular response to inorganic substance	7/316	226/18723	0.0892286	0.0892286	0.175436	MMP9/CAPN3/FOSB/ALOX5AP/PTGS2/CYBB/NCF1	7
GO:0007202	activation of phospholipase C activity	2/316	30/18723	0.0907035	0.0907035	0.176093	CD86/C5AR1	2
GO:0008209	androgen metabolic process	2/316	30/18723	0.0907035	0.0907035	0.176093	HSD17B6/SPP1	2
GO:0009072	aromatic amino acid family metabolic process	2/316	30/18723	0.0907035	0.0907035	0.176093	KMO/KYNU	2
GO:0009264	deoxyribonucleotide catabolic process	2/316	30/18723	0.0907035	0.0907035	0.176093	DPYD/SAMHD1	2
GO:0010669	epithelial structure maintenance	2/316	30/18723	0.0907035	0.0907035	0.176093	NOD2/NEUROD1	2
GO:0019674	NAD metabolic process	2/316	30/18723	0.0907035	0.0907035	0.176093	HK3/KMO	2
GO:0034390	smooth muscle cell apoptotic process	2/316	30/18723	0.0907035	0.0907035	0.176093	APOH/PPARG	2
GO:0034391	regulation of smooth muscle cell apoptotic process	2/316	30/18723	0.0907035	0.0907035	0.176093	APOH/PPARG	2
GO:0034694	response to prostaglandin	2/316	30/18723	0.0907035	0.0907035	0.176093	PTGER4/CCL19	2
GO:0043304	regulation of mast cell degranulation	2/316	30/18723	0.0907035	0.0907035	0.176093	RAC2/FGR	2
GO:0044788	modulation by host of viral process	2/316	30/18723	0.0907035	0.0907035	0.176093	CCL8/APOE	2
GO:0045070	positive regulation of viral genome replication	2/316	30/18723	0.0907035	0.0907035	0.176093	IFIT1/CCL5	2
GO:0051125	regulation of actin nucleation	2/316	30/18723	0.0907035	0.0907035	0.176093	GMFG/CORO1A	2
GO:0070168	negative regulation of biomineral tissue development	2/316	30/18723	0.0907035	0.0907035	0.176093	SRGN/CCR1	2
GO:0070229	negative regulation of lymphocyte apoptotic process	2/316	30/18723	0.0907035	0.0907035	0.176093	CD74/CCL5	2
GO:0090314	positive regulation of protein targeting to membrane	2/316	30/18723	0.0907035	0.0907035	0.176093	ITGB2/ITGAM	2
GO:0046777	protein autophosphorylation	7/316	227/18723	0.0908164	0.0908164	0.176173	CSF1R/GPNMB/HCK/PTPRC/FGR/MAP4K1/EPHA4	7
GO:1904951	positive regulation of establishment of protein localization	9/316	319/18723	0.0924573	0.0924573	0.179216	PLA2G1B/CD33/ITGB2/TREM2/PTGS2/ITGAM/TLR2/RAC2/HCLS1	9
GO:0070542	response to fatty acid	3/316	64/18723	0.0937435	0.0937435	0.181566	PTGS2/TLR2/TBXAS1	3
GO:0006865	amino acid transport	5/316	143/18723	0.0950805	0.0950805	0.183868	SV2A/SLC6A14/SLC1A3/KMO/SLC7A2	5
GO:0062013	positive regulation of small molecule metabolic process	5/316	143/18723	0.0950805	0.0950805	0.183868	TREM2/PTGS2/CD74/ANXA1/PPARG	5
GO:0071692	protein localization to extracellular region	10/316	368/18723	0.0952965	0.0952965	0.184141	PLA2G1B/DPP4/CD33/TREM2/APOE/TLR2/PLEK/CCL5/ANXA1/NEUROD1	10
GO:0008045	motor neuron axon guidance	2/316	31/18723	0.0959178	0.0959178	0.184188	RAC2/EPHA4	2
GO:0033006	regulation of mast cell activation involved in immune response	2/316	31/18723	0.0959178	0.0959178	0.184188	RAC2/FGR	2
GO:0033238	regulation of cellular amine metabolic process	2/316	31/18723	0.0959178	0.0959178	0.184188	ITGB2/ITGAM	2
GO:0034656	nucleobase-containing small molecule catabolic process	2/316	31/18723	0.0959178	0.0959178	0.184188	DPYD/NUDT1	2
GO:0046386	deoxyribose phosphate catabolic process	2/316	31/18723	0.0959178	0.0959178	0.184188	DPYD/SAMHD1	2
GO:0048710	regulation of astrocyte differentiation	2/316	31/18723	0.0959178	0.0959178	0.184188	TREM2/EPHA4	2
GO:0065005	protein-lipid complex assembly	2/316	31/18723	0.0959178	0.0959178	0.184188	APOE/APOC1	2
GO:0110150	negative regulation of biomineralization	2/316	31/18723	0.0959178	0.0959178	0.184188	SRGN/CCR1	2
GO:0030004	cellular monovalent inorganic cation homeostasis	4/316	103/18723	0.0968147	0.0968147	0.185766	DMXL1/C7/SLAMF8/SLC1A3	4
GO:0046503	glycerolipid catabolic process	3/316	65/18723	0.0971132	0.0971132	0.186194	PLA2G4A/APOC1/PLA2G7	3
GO:0022600	digestive system process	4/316	104/18723	0.0994257	0.0994257	0.190333	GCNT3/SNX10/NOD2/NEUROD1	4
GO:0032963	collagen metabolic process	4/316	104/18723	0.0994257	0.0994257	0.190333	MMP9/MFAP4/MMP12/CTSS	4
GO:0045600	positive regulation of fat cell differentiation	3/316	66/18723	0.100532	0.100532	0.192152	WIF1/PTGS2/PPARG	3
GO:1905953	negative regulation of lipid localization	3/316	66/18723	0.100532	0.100532	0.192152	TREM2/APOC1/PPARG	3
GO:0006026	aminoglycan catabolic process	2/316	32/18723	0.101215	0.101215	0.192564	CHIT1/CHI3L1	2
GO:0010743	regulation of macrophage derived foam cell differentiation	2/316	32/18723	0.101215	0.101215	0.192564	MSR1/PPARG	2
GO:0019228	neuronal action potential	2/316	32/18723	0.101215	0.101215	0.192564	SCN1A/SCN3A	2
GO:0035456	response to interferon-beta	2/316	32/18723	0.101215	0.101215	0.192564	MNDA/IFI16	2
GO:0042044	fluid transport	2/316	32/18723	0.101215	0.101215	0.192564	AQP9/AQP3	2
GO:0072525	pyridine-containing compound biosynthetic process	2/316	32/18723	0.101215	0.101215	0.192564	KMO/KYNU	2
GO:0046578	regulation of Ras protein signal transduction	6/316	189/18723	0.101459	0.101459	0.19288	RASGRP1/FOXM1/GPR65/APOE/LPAR6/GPR18	6
GO:1903531	negative regulation of secretion by cell	5/316	147/18723	0.103788	0.103788	0.197099	LILRB1/NCKAP1L/FCGR2B/APOE/ANXA1	5
GO:0007187	G protein-coupled receptor signaling pathway, coupled to cyclic nucleotide second messenger	3/316	67/18723	0.103998	0.103998	0.197099	CCR1/CCL2/ANXA1	3
GO:0016445	somatic diversification of immunoglobulins	3/316	67/18723	0.103998	0.103998	0.197099	CD40LG/SAMHD1/PTPRC	3
GO:0032890	regulation of organic acid transport	3/316	67/18723	0.103998	0.103998	0.197099	SV2A/PLA2G4A/KMO	3
GO:0044282	small molecule catabolic process	10/316	376/18723	0.105791	0.105791	0.200172	DPYD/HSD17B6/HK3/NUDT1/NPL/APOE/KMO/KYNU/CYP27A1/RENBP	10
GO:0014074	response to purine-containing compound	5/316	148/18723	0.106025	0.106025	0.200172	FOSB/AQP9/PTGS2/CASP1/CNGA3	5
GO:0050905	neuromuscular process	5/316	148/18723	0.106025	0.106025	0.200172	RAC3/UCHL1/ASCL1/TNNT1/SLC1A3	5
GO:0051384	response to glucocorticoid	5/316	148/18723	0.106025	0.106025	0.200172	SCGB1A1/FOSB/AIF1/PTGS2/ANXA1	5
GO:0010984	regulation of lipoprotein particle clearance	2/316	33/18723	0.106592	0.106592	0.200172	TREM2/APOC1	2
GO:0019362	pyridine nucleotide metabolic process	2/316	33/18723	0.106592	0.106592	0.200172	KMO/KYNU	2
GO:0033198	response to ATP	2/316	33/18723	0.106592	0.106592	0.200172	PTGS2/CASP1	2
GO:0034110	regulation of homotypic cell-cell adhesion	2/316	33/18723	0.106592	0.106592	0.200172	PDPN/CCL5	2
GO:0046496	nicotinamide nucleotide metabolic process	2/316	33/18723	0.106592	0.106592	0.200172	KMO/KYNU	2
GO:0070570	regulation of neuron projection regeneration	2/316	33/18723	0.106592	0.106592	0.200172	SPP1/EPHA4	2
GO:0071353	cellular response to interleukin-4	2/316	33/18723	0.106592	0.106592	0.200172	MRC1/CORO1A	2
GO:1902992	negative regulation of amyloid precursor protein catabolic process	2/316	33/18723	0.106592	0.106592	0.200172	APOE/RTN1	2
GO:0032526	response to retinoic acid	4/316	107/18723	0.107452	0.107452	0.201437	ASCL1/TESC/AQP3/FZD10	4
GO:0051341	regulation of oxidoreductase activity	4/316	107/18723	0.107452	0.107452	0.201437	SLAMF8/APOE/NOD2/CDH3	4
GO:0009988	cell-cell recognition	3/316	68/18723	0.10751	0.10751	0.201437	DOCK2/FOLR2/CCL19	3
GO:1905039	carboxylic acid transmembrane transport	5/316	149/18723	0.108286	0.108286	0.202736	SLC6A14/AQP9/SLC1A3/FOLR2/SLC7A2	5
GO:0034446	substrate adhesion-dependent cell spreading	4/316	108/18723	0.110191	0.110191	0.206147	RAC3/PDPN/GBP1/ITGB7	4
GO:1903825	organic acid transmembrane transport	5/316	150/18723	0.11057	0.11057	0.206698	SLC6A14/AQP9/SLC1A3/FOLR2/SLC7A2	5
GO:0034605	cellular response to heat	3/316	69/18723	0.111069	0.111069	0.207102	CXCL10/PTGS2/TFEC	3
GO:0051966	regulation of synaptic transmission, glutamatergic	3/316	69/18723	0.111069	0.111069	0.207102	PTGS2/KMO/CCL2	3
GO:0001662	behavioral fear response	2/316	34/18723	0.112043	0.112043	0.207102	DPP4/APOE	2
GO:0007616	long-term memory	2/316	34/18723	0.112043	0.112043	0.207102	APOE/CALB1	2
GO:0014072	response to isoquinoline alkaloid	2/316	34/18723	0.112043	0.112043	0.207102	FOSB/AIF1	2
GO:0014808	release of sequestered calcium ion into cytosol by sarcoplasmic reticulum	2/316	34/18723	0.112043	0.112043	0.207102	CLIC2/CCR5	2
GO:0032770	positive regulation of monooxygenase activity	2/316	34/18723	0.112043	0.112043	0.207102	APOE/CDH3	2
GO:0034383	low-density lipoprotein particle clearance	2/316	34/18723	0.112043	0.112043	0.207102	TREM2/LIPA	2
GO:0042573	retinoic acid metabolic process	2/316	34/18723	0.112043	0.112043	0.207102	ADH1B/CYP3A5	2
GO:0043278	response to morphine	2/316	34/18723	0.112043	0.112043	0.207102	FOSB/AIF1	2
GO:0044319	wound healing, spreading of cells	2/316	34/18723	0.112043	0.112043	0.207102	MMP12/PDPN	2
GO:0090505	epiboly involved in wound healing	2/316	34/18723	0.112043	0.112043	0.207102	MMP12/PDPN	2
GO:0098751	bone cell development	2/316	34/18723	0.112043	0.112043	0.207102	LILRB1/TYROBP	2
GO:1904893	negative regulation of receptor signaling pathway via STAT	2/316	34/18723	0.112043	0.112043	0.207102	PPARG/NEUROD1	2
GO:1990000	amyloid fibril formation	2/316	34/18723	0.112043	0.112043	0.207102	TREM2/APOE	2
GO:0050678	regulation of epithelial cell proliferation	10/316	381/18723	0.112676	0.112676	0.208115	APOH/CPB2/MMP12/C5AR1/APOE/NOD2/CCL2/IFT57/PPARG/CDH3	10
GO:0055067	monovalent inorganic cation homeostasis	5/316	151/18723	0.112877	0.112877	0.20833	DMXL1/C7/SLAMF8/SLC1A3/ATP6V1B1	5
GO:0032414	positive regulation of ion transmembrane transporter activity	4/316	109/18723	0.112961	0.112961	0.20833	TREM2/TESC/CTSS/CCL2	4
GO:0062012	regulation of small molecule metabolic process	9/316	334/18723	0.113899	0.113899	0.209903	FMO5/TREM2/PTGS2/CD74/APOE/APOC1/PLEK/ANXA1/PPARG	9
GO:0016125	sterol metabolic process	5/316	152/18723	0.115207	0.115207	0.211998	FMO5/LIPA/APOE/APOBR/CYP27A1	5
GO:0098754	detoxification	5/316	152/18723	0.115207	0.115207	0.211998	CLIC2/ALOX5AP/S100A9/PTGS2/APOE	5
GO:0032535	regulation of cellular component size	10/316	383/18723	0.1155	0.1155	0.212378	SCTR/SPP1/HCK/NCKAP1L/APOE/GMFG/HCLS1/IQGAP2/PLEK/CORO1A	10
GO:0018958	phenol-containing compound metabolic process	4/316	110/18723	0.115761	0.115761	0.2127	ITGB2/ITGAM/CGA/CDH3	4
GO:1903320	regulation of protein modification by small protein conjugation or removal	7/316	242/18723	0.116513	0.116513	0.213922	UBE2S/UBE2C/BIRC3/CDC20/CAPN3/LAPTM5/NOD2	7
GO:0120254	olefinic compound metabolic process	5/316	153/18723	0.11756	0.11756	0.214421	ADH1B/CYP3A5/PLA2G4A/PTGS2/TBXAS1	5
GO:0001893	maternal placenta development	2/316	35/18723	0.117566	0.117566	0.214421	SPP1/PTGS2	2
GO:0002209	behavioral defense response	2/316	35/18723	0.117566	0.117566	0.214421	DPP4/APOE	2
GO:0045907	positive regulation of vasoconstriction	2/316	35/18723	0.117566	0.117566	0.214421	PTGS2/TBXAS1	2
GO:0046471	phosphatidylglycerol metabolic process	2/316	35/18723	0.117566	0.117566	0.214421	PLA2G1B/PLA2G4A	2
GO:0090050	positive regulation of cell migration involved in sprouting angiogenesis	2/316	35/18723	0.117566	0.117566	0.214421	PTGS2/ANXA1	2
GO:0090181	regulation of cholesterol metabolic process	2/316	35/18723	0.117566	0.117566	0.214421	FMO5/APOE	2
GO:0090504	epiboly	2/316	35/18723	0.117566	0.117566	0.214421	MMP12/PDPN	2
GO:1903514	release of sequestered calcium ion into cytosol by endoplasmic reticulum	2/316	35/18723	0.117566	0.117566	0.214421	CLIC2/CCR5	2
GO:0033555	multicellular organismal response to stress	3/316	71/18723	0.118319	0.118319	0.215477	DPP4/CALCA/APOE	3
GO:0043550	regulation of lipid kinase activity	3/316	71/18723	0.118319	0.118319	0.215477	FGR/NOD2/CCL19	3
GO:0010633	negative regulation of epithelial cell migration	4/316	112/18723	0.121453	0.121453	0.22102	APOH/APOE/PPARG/CXCL13	4
GO:0007568	aging	9/316	339/18723	0.121611	0.121611	0.221145	FOXM1/CALCA/C1QA/NUDT1/PTGS2/BCL2A1/KMO/CTSC/KYNU	9
GO:0002534	cytokine production involved in inflammatory response	3/316	72/18723	0.122009	0.122009	0.221217	TREM2/CLEC7A/NOD2	3
GO:0042246	tissue regeneration	3/316	72/18723	0.122009	0.122009	0.221217	CAPN3/TM4SF4/ANXA1	3
GO:0043903	regulation of biological process involved in symbiotic interaction	3/316	72/18723	0.122009	0.122009	0.221217	SFTPD/CD74/CD4	3
GO:1900015	regulation of cytokine production involved in inflammatory response	3/316	72/18723	0.122009	0.122009	0.221217	TREM2/CLEC7A/NOD2	3
GO:1903364	positive regulation of cellular protein catabolic process	5/316	155/18723	0.122335	0.122335	0.221506	CDC20/TREM2/LAPTM5/APOE/CTSC	5
GO:0050673	epithelial cell proliferation	11/316	437/18723	0.122896	0.122896	0.221506	APOH/CPB2/MMP12/C5AR1/APOE/NOD2/CCL2/IFT57/PPARG/CDH3/FGL1	11
GO:0001580	detection of chemical stimulus involved in sensory perception of bitter taste	2/316	36/18723	0.123155	0.123155	0.221506	RTP4/AZGP1	2
GO:0045742	positive regulation of epidermal growth factor receptor signaling pathway	2/316	36/18723	0.123155	0.123155	0.221506	MMP9/NCF1	2
GO:0051385	response to mineralocorticoid	2/316	36/18723	0.123155	0.123155	0.221506	FOSB/CYBB	2
GO:0051955	regulation of amino acid transport	2/316	36/18723	0.123155	0.123155	0.221506	SV2A/KMO	2
GO:0060338	regulation of type I interferon-mediated signaling pathway	2/316	36/18723	0.123155	0.123155	0.221506	MMP12/SAMHD1	2
GO:0070670	response to interleukin-4	2/316	36/18723	0.123155	0.123155	0.221506	MRC1/CORO1A	2
GO:0086010	membrane depolarization during action potential	2/316	36/18723	0.123155	0.123155	0.221506	SCN1A/SCN3A	2
GO:0090313	regulation of protein targeting to membrane	2/316	36/18723	0.123155	0.123155	0.221506	ITGB2/ITGAM	2
GO:1901658	glycosyl compound catabolic process	2/316	36/18723	0.123155	0.123155	0.221506	DPYD/NUDT1	2
GO:0044344	cellular response to fibroblast growth factor stimulus	4/316	113/18723	0.124343	0.124343	0.22348	FLRT3/CCL5/CCL2/CXCL13	4
GO:0051017	actin filament bundle assembly	5/316	157/18723	0.127198	0.127198	0.228228	AIF1/GPR65/PTGER4/LCP1/PLEK	5
GO:0019751	polyol metabolic process	4/316	114/18723	0.127262	0.127262	0.228228	SPTLC3/PLA2G4A/PLEK/CYP27A1	4
GO:1904892	regulation of receptor signaling pathway via STAT	4/316	114/18723	0.127262	0.127262	0.228228	PTPRC/CCL5/PPARG/NEUROD1	4
GO:0033002	muscle cell proliferation	7/316	248/18723	0.127752	0.127752	0.22894	HPGD/MMP9/AIF1/PTGS2/APOE/CCL5/PPARG	7
GO:0032570	response to progesterone	2/316	37/18723	0.128807	0.128807	0.23033	FOSB/TLR2	2
GO:0043029	T cell homeostasis	2/316	37/18723	0.128807	0.128807	0.23033	NCKAP1L/CORO1A	2
GO:0043403	skeletal muscle tissue regeneration	2/316	37/18723	0.128807	0.128807	0.23033	CAPN3/ANXA1	2
GO:0010822	positive regulation of mitochondrion organization	3/316	74/18723	0.129513	0.129513	0.231257	MMP9/MLLT11/TREM2	3
GO:1901568	fatty acid derivative metabolic process	3/316	74/18723	0.129513	0.129513	0.231257	HPGD/ELOVL4/FAR2	3
GO:0060541	respiratory system development	6/316	203/18723	0.129953	0.129953	0.231875	SFTPD/ASCL1/MMP12/PDPN/LIPA/CHI3L1	6
GO:0030278	regulation of ossification	4/316	115/18723	0.13021	0.13021	0.231998	CALCA/PTGER4/SRGN/CCR1	4
GO:0090630	activation of GTPase activity	4/316	115/18723	0.13021	0.13021	0.231998	RASGRP1/GPR65/ARHGAP25/CXCL13	4
GO:0048662	negative regulation of smooth muscle cell proliferation	3/316	75/18723	0.133324	0.133324	0.237206	AIF1/APOE/PPARG	3
GO:2001259	positive regulation of cation channel activity	3/316	75/18723	0.133324	0.133324	0.237206	TREM2/CTSS/CCL2	3
GO:0060348	bone development	6/316	205/18723	0.134309	0.134309	0.237279	LILRB1/TYROBP/ACP5/PTGER4/SNX10/PTPRC	6
GO:1901361	organic cyclic compound catabolic process	12/316	495/18723	0.134431	0.134431	0.237279	DPYD/HSD17B6/SCGB1A1/NUDT1/SPP1/RNASE6/SAMHD1/SLCO2B1/APOE/KMO/KYNU/CYP27A1	12
GO:0002385	mucosal immune response	2/316	38/18723	0.134519	0.134519	0.237279	PLA2G1B/NOD2	2
GO:0006882	cellular zinc ion homeostasis	2/316	38/18723	0.134519	0.134519	0.237279	S100A8/S100A9	2
GO:0010742	macrophage derived foam cell differentiation	2/316	38/18723	0.134519	0.134519	0.237279	MSR1/PPARG	2
GO:0032717	negative regulation of interleukin-8 production	2/316	38/18723	0.134519	0.134519	0.237279	CD33/ANXA1	2
GO:0035337	fatty-acyl-CoA metabolic process	2/316	38/18723	0.134519	0.134519	0.237279	ELOVL4/FAR2	2
GO:0042596	fear response	2/316	38/18723	0.134519	0.134519	0.237279	DPP4/APOE	2
GO:0046633	alpha-beta T cell proliferation	2/316	38/18723	0.134519	0.134519	0.237279	DOCK2/PTPRC	2
GO:0072524	pyridine-containing compound metabolic process	2/316	38/18723	0.134519	0.134519	0.237279	KMO/KYNU	2
GO:0090077	foam cell differentiation	2/316	38/18723	0.134519	0.134519	0.237279	MSR1/PPARG	2
GO:1901186	positive regulation of ERBB signaling pathway	2/316	38/18723	0.134519	0.134519	0.237279	MMP9/NCF1	2
GO:0090316	positive regulation of intracellular protein transport	5/316	160/18723	0.134657	0.134657	0.237354	ITGB2/PTGS2/ITGAM/RAC2/HCLS1	5
GO:0014902	myotube differentiation	4/316	117/18723	0.136189	0.136189	0.239883	CXCL10/CXCL9/CD53/BHLHE41	4
GO:0031100	animal organ regeneration	3/316	76/18723	0.137175	0.137175	0.241123	CPB2/C5AR1/LCP1	3
GO:0045685	regulation of glial cell differentiation	3/316	76/18723	0.137175	0.137175	0.241123	TREM2/TLR2/EPHA4	3
GO:0061572	actin filament bundle organization	5/316	161/18723	0.137186	0.137186	0.241123	AIF1/GPR65/PTGER4/LCP1/PLEK	5
GO:0051101	regulation of DNA binding	4/316	118/18723	0.13922	0.13922	0.244524	MMP9/IFI16/PPARG/NEUROD1	4
GO:0051056	regulation of small GTPase mediated signal transduction	8/316	302/18723	0.140243	0.140243	0.245698	RASGRP1/FOXM1/GPR65/APOE/DOCK2/ARHGAP25/LPAR6/GPR18	8
GO:0002347	response to tumor cell	2/316	39/18723	0.140286	0.140286	0.245698	LAPTM5/CRTAM	2
GO:0034314	Arp2/3 complex-mediated actin nucleation	2/316	39/18723	0.140286	0.140286	0.245698	GMFG/IQGAP2	2
GO:0042417	dopamine metabolic process	2/316	39/18723	0.140286	0.140286	0.245698	ITGB2/ITGAM	2
GO:0002200	somatic diversification of immune receptors	3/316	77/18723	0.141063	0.141063	0.246534	CD40LG/SAMHD1/PTPRC	3
GO:0007492	endoderm development	3/316	77/18723	0.141063	0.141063	0.246534	MMP9/ITGB2/DUSP4	3
GO:0032418	lysosome localization	3/316	77/18723	0.141063	0.141063	0.246534	RASGRP1/RAC2/FGR	3
GO:0007611	learning or memory	7/316	255/18723	0.141528	0.141528	0.247171	LILRB2/TREM2/PTGS2/APOE/TLR2/CX3CR1/CALB1	7
GO:0071322	cellular response to carbohydrate stimulus	5/316	163/18723	0.142307	0.142307	0.248356	CPB2/TREM2/CLEC7A/COLEC12/NEUROD1	5
GO:0006066	alcohol metabolic process	9/316	353/18723	0.144659	0.144659	0.252283	ADH1B/CYP3A5/FMO5/SPTLC3/PLA2G4A/APOE/PLEK/APOBR/CYP27A1	9
GO:0043154	negative regulation of cysteine-type endopeptidase activity involved in apoptotic process	3/316	78/18723	0.144988	0.144988	0.252322	BIRC3/MMP9/PTGS2	3
GO:0070373	negative regulation of ERK1 and ERK2 cascade	3/316	78/18723	0.144988	0.144988	0.252322	PTPRC/GBP1/DUSP4	3
GO:1901616	organic hydroxy compound catabolic process	3/316	78/18723	0.144988	0.144988	0.252322	HSD17B6/APOE/CYP27A1	3
GO:0032411	positive regulation of transporter activity	4/316	120/18723	0.145363	0.145363	0.252618	TREM2/TESC/CTSS/CCL2	4
GO:0051897	positive regulation of protein kinase B signaling	4/316	120/18723	0.145363	0.145363	0.252618	HCLS1/CX3CR1/CCL19/CHI3L1	4
GO:0031396	regulation of protein ubiquitination	6/316	210/18723	0.145499	0.145499	0.252665	UBE2S/UBE2C/BIRC3/CDC20/LAPTM5/NOD2	6
GO:0009394	2'-deoxyribonucleotide metabolic process	2/316	40/18723	0.146106	0.146106	0.252665	DPYD/SAMHD1	2
GO:0010863	positive regulation of phospholipase C activity	2/316	40/18723	0.146106	0.146106	0.252665	CD86/C5AR1	2
GO:0032892	positive regulation of organic acid transport	2/316	40/18723	0.146106	0.146106	0.252665	PLA2G4A/KMO	2
GO:0034122	negative regulation of toll-like receptor signaling pathway	2/316	40/18723	0.146106	0.146106	0.252665	TREM2/NOD2	2
GO:0055069	zinc ion homeostasis	2/316	40/18723	0.146106	0.146106	0.252665	S100A8/S100A9	2
GO:1901998	toxin transport	2/316	40/18723	0.146106	0.146106	0.252665	SLC22A3/CASP1	2
GO:1904019	epithelial cell apoptotic process	4/316	121/18723	0.148473	0.148473	0.256579	CD40LG/PLA2G1B/CCL2/NEUROD1	4
GO:0001895	retina homeostasis	3/316	79/18723	0.148949	0.148949	0.257221	LYZ/CDH3/AZGP1	3
GO:0002251	organ or tissue specific immune response	2/316	41/18723	0.151975	0.151975	0.261168	PLA2G1B/NOD2	2
GO:0042307	positive regulation of protein import into nucleus	2/316	41/18723	0.151975	0.151975	0.261168	PTGS2/HCLS1	2
GO:0048286	lung alveolus development	2/316	41/18723	0.151975	0.151975	0.261168	SFTPD/MMP12	2
GO:0050691	regulation of defense response to virus by host	2/316	41/18723	0.151975	0.151975	0.261168	MMP12/LILRB1	2
GO:0050913	sensory perception of bitter taste	2/316	41/18723	0.151975	0.151975	0.261168	RTP4/AZGP1	2
GO:0070296	sarcoplasmic reticulum calcium ion transport	2/316	41/18723	0.151975	0.151975	0.261168	CLIC2/CCR5	2
GO:0071470	cellular response to osmotic stress	2/316	41/18723	0.151975	0.151975	0.261168	CAPN3/PTGS2	2
GO:0001820	serotonin secretion	1/316	10/18723	0.156553	0.156553	0.262384	LILRB1	1
GO:0002002	regulation of angiotensin levels in blood	1/316	10/18723	0.156553	0.156553	0.262384	CPA3	1
GO:0002003	angiotensin maturation	1/316	10/18723	0.156553	0.156553	0.262384	CPA3	1
GO:0002524	hypersensitivity	1/316	10/18723	0.156553	0.156553	0.262384	FCGR2B	1
GO:0003330	regulation of extracellular matrix constituent secretion	1/316	10/18723	0.156553	0.156553	0.262384	CPB2	1
GO:0006735	NADH regeneration	1/316	10/18723	0.156553	0.156553	0.262384	HK3	1
GO:0009750	response to fructose	1/316	10/18723	0.156553	0.156553	0.262384	PTGS2	1
GO:0010172	embryonic body morphogenesis	1/316	10/18723	0.156553	0.156553	0.262384	GREM2	1
GO:0010944	negative regulation of transcription by competitive promoter binding	1/316	10/18723	0.156553	0.156553	0.262384	BHLHE41	1
GO:0014041	regulation of neuron maturation	1/316	10/18723	0.156553	0.156553	0.262384	RAC3	1
GO:0031340	positive regulation of vesicle fusion	1/316	10/18723	0.156553	0.156553	0.262384	ANXA1	1
GO:0031642	negative regulation of myelination	1/316	10/18723	0.156553	0.156553	0.262384	CTSC	1
GO:0032275	luteinizing hormone secretion	1/316	10/18723	0.156553	0.156553	0.262384	CGA	1
GO:0035768	endothelial cell chemotaxis to fibroblast growth factor	1/316	10/18723	0.156553	0.156553	0.262384	CXCL13	1
GO:0042368	vitamin D biosynthetic process	1/316	10/18723	0.156553	0.156553	0.262384	CYP27A1	1
GO:0044351	macropinocytosis	1/316	10/18723	0.156553	0.156553	0.262384	DOCK2	1
GO:0048241	epinephrine transport	1/316	10/18723	0.156553	0.156553	0.262384	SLC22A3	1
GO:0048251	elastic fiber assembly	1/316	10/18723	0.156553	0.156553	0.262384	MFAP4	1
GO:0048671	negative regulation of collateral sprouting	1/316	10/18723	0.156553	0.156553	0.262384	SPP1	1
GO:0051006	positive regulation of lipoprotein lipase activity	1/316	10/18723	0.156553	0.156553	0.262384	APOH	1
GO:0060368	regulation of Fc receptor mediated stimulatory signaling pathway	1/316	10/18723	0.156553	0.156553	0.262384	PTPRC	1
GO:0061140	lung secretory cell differentiation	1/316	10/18723	0.156553	0.156553	0.262384	ASCL1	1
GO:0061621	canonical glycolysis	1/316	10/18723	0.156553	0.156553	0.262384	HK3	1
GO:0061718	glucose catabolic process to pyruvate	1/316	10/18723	0.156553	0.156553	0.262384	HK3	1
GO:0071803	positive regulation of podosome assembly	1/316	10/18723	0.156553	0.156553	0.262384	LCP1	1
GO:0072178	nephric duct morphogenesis	1/316	10/18723	0.156553	0.156553	0.262384	EPHA4	1
GO:0090209	negative regulation of triglyceride metabolic process	1/316	10/18723	0.156553	0.156553	0.262384	APOE	1
GO:0150172	regulation of phosphatidylcholine metabolic process	1/316	10/18723	0.156553	0.156553	0.262384	APOC1	1
GO:1900246	positive regulation of RIG-I signaling pathway	1/316	10/18723	0.156553	0.156553	0.262384	DDX60	1
GO:1902023	L-arginine transport	1/316	10/18723	0.156553	0.156553	0.262384	SLC7A2	1
GO:1902513	regulation of organelle transport along microtubule	1/316	10/18723	0.156553	0.156553	0.262384	NEFH	1
GO:1902959	regulation of aspartic-type endopeptidase activity involved in amyloid precursor protein catabolic process	1/316	10/18723	0.156553	0.156553	0.262384	EPHA4	1
GO:1903826	arginine transmembrane transport	1/316	10/18723	0.156553	0.156553	0.262384	SLC7A2	1
GO:1905809	negative regulation of synapse organization	1/316	10/18723	0.156553	0.156553	0.262384	TLR2	1
GO:2000544	regulation of endothelial cell chemotaxis to fibroblast growth factor	1/316	10/18723	0.156553	0.156553	0.262384	CXCL13	1
GO:2000674	regulation of type B pancreatic cell apoptotic process	1/316	10/18723	0.156553	0.156553	0.262384	NEUROD1	1
GO:0021954	central nervous system neuron development	3/316	81/18723	0.156973	0.156973	0.262384	RAC3/ASCL1/EPHA4	3
GO:1903533	regulation of protein targeting	3/316	81/18723	0.156973	0.156973	0.262384	ITGB2/ITGAM/RAC2	3
GO:0014003	oligodendrocyte development	2/316	42/18723	0.157889	0.157889	0.262384	ASCL1/TLR2	2
GO:0016601	Rac protein signal transduction	2/316	42/18723	0.157889	0.157889	0.262384	AIF1/RAC2	2
GO:0019692	deoxyribose phosphate metabolic process	2/316	42/18723	0.157889	0.157889	0.262384	DPYD/SAMHD1	2
GO:0033003	regulation of mast cell activation	2/316	42/18723	0.157889	0.157889	0.262384	RAC2/FGR	2
GO:0045214	sarcomere organization	2/316	42/18723	0.157889	0.157889	0.262384	CAPN3/TNNT1	2
GO:0046596	regulation of viral entry into host cell	2/316	42/18723	0.157889	0.157889	0.262384	CD74/CD4	2
GO:0050912	detection of chemical stimulus involved in sensory perception of taste	2/316	42/18723	0.157889	0.157889	0.262384	RTP4/AZGP1	2
GO:0051452	intracellular pH reduction	2/316	42/18723	0.157889	0.157889	0.262384	DMXL1/SLAMF8	2
GO:0051602	response to electrical stimulus	2/316	42/18723	0.157889	0.157889	0.262384	CD14/AIF1	2
GO:0071312	cellular response to alkaloid	2/316	42/18723	0.157889	0.157889	0.262384	AIF1/SLC1A3	2
GO:1900274	regulation of phospholipase C activity	2/316	42/18723	0.157889	0.157889	0.262384	CD86/C5AR1	2
GO:0015833	peptide transport	7/316	264/18723	0.160243	0.160243	0.266117	DPP4/S100A8/SLC15A3/CD74/CCL5/ANXA1/NEUROD1	7
GO:0031589	cell-substrate adhesion	9/316	363/18723	0.162383	0.162383	0.269138	RAC3/MMP12/ITGB2/PDPN/SIGLEC1/RAC2/GBP1/CORO1A/ITGB7	9
GO:0051098	regulation of binding	9/316	363/18723	0.162383	0.162383	0.269138	MMP9/CLIC2/IFIT1/APOE/IFI16/GREM2/PPARG/EPHA4/NEUROD1	9
GO:0030522	intracellular receptor signaling pathway	7/316	265/18723	0.162389	0.162389	0.269138	BIRC3/SCGB2A1/SLC15A3/IFIH1/NOD2/DDX60/PPARG	7
GO:0001504	neurotransmitter uptake	2/316	43/18723	0.163846	0.163846	0.270102	SLC22A3/SLC1A3	2
GO:0031952	regulation of protein autophosphorylation	2/316	43/18723	0.163846	0.163846	0.270102	GPNMB/PTPRC	2
GO:0042771	intrinsic apoptotic signaling pathway in response to DNA damage by p53 class mediator	2/316	43/18723	0.163846	0.163846	0.270102	CD74/IFI16	2
GO:0046636	negative regulation of alpha-beta T cell activation	2/316	43/18723	0.163846	0.163846	0.270102	LILRB1/ANXA1	2
GO:0046717	acid secretion	2/316	43/18723	0.163846	0.163846	0.270102	SV2A/SNX10	2
GO:0140353	lipid export from cell	2/316	43/18723	0.163846	0.163846	0.270102	SPP1/PLA2G4A	2
GO:1903793	positive regulation of anion transport	2/316	43/18723	0.163846	0.163846	0.270102	PLA2G4A/KMO	2
GO:1904591	positive regulation of protein import	2/316	43/18723	0.163846	0.163846	0.270102	PTGS2/HCLS1	2
GO:2001235	positive regulation of apoptotic signaling pathway	4/316	126/18723	0.164401	0.164401	0.270196	S100A8/S100A9/PTPRC/CTSC	4
GO:0035270	endocrine system development	4/316	127/18723	0.167658	0.167658	0.270196	ASCL1/ANXA1/CGA/NEUROD1	4
GO:0006835	dicarboxylic acid transport	3/316	84/18723	0.169252	0.169252	0.270196	SLC1A3/KMO/FOLR2	3
GO:0045445	myoblast differentiation	3/316	84/18723	0.169252	0.169252	0.270196	CAPN3/CXCL10/CXCL9	3
GO:0009262	deoxyribonucleotide metabolic process	2/316	44/18723	0.169842	0.169842	0.270196	DPYD/SAMHD1	2
GO:0032620	interleukin-17 production	2/316	44/18723	0.169842	0.169842	0.270196	NCKAP1L/NOD2	2
GO:0032660	regulation of interleukin-17 production	2/316	44/18723	0.169842	0.169842	0.270196	NCKAP1L/NOD2	2
GO:0046006	regulation of activated T cell proliferation	2/316	44/18723	0.169842	0.169842	0.270196	HHLA2/CRTAM	2
GO:0097178	ruffle assembly	2/316	44/18723	0.169842	0.169842	0.270196	AIF1/SNX10	2
GO:0001660	fever generation	1/316	11/18723	0.170796	0.170796	0.270196	PTGS2	1
GO:0001867	complement activation, lectin pathway	1/316	11/18723	0.170796	0.170796	0.270196	MFAP4	1
GO:0002357	defense response to tumor cell	1/316	11/18723	0.170796	0.170796	0.270196	LAPTM5	1
GO:0002645	positive regulation of tolerance induction	1/316	11/18723	0.170796	0.170796	0.270196	LILRB2	1
GO:0006002	fructose 6-phosphate metabolic process	1/316	11/18723	0.170796	0.170796	0.270196	HK3	1
GO:0006702	androgen biosynthetic process	1/316	11/18723	0.170796	0.170796	0.270196	HSD17B6	1
GO:0008611	ether lipid biosynthetic process	1/316	11/18723	0.170796	0.170796	0.270196	PLA2G4A	1
GO:0009120	deoxyribonucleoside metabolic process	1/316	11/18723	0.170796	0.170796	0.270196	DPYD	1
GO:0009155	purine deoxyribonucleotide catabolic process	1/316	11/18723	0.170796	0.170796	0.270196	SAMHD1	1
GO:0010986	positive regulation of lipoprotein particle clearance	1/316	11/18723	0.170796	0.170796	0.270196	TREM2	1
GO:0019048	modulation by virus of host process	1/316	11/18723	0.170796	0.170796	0.270196	CD4	1
GO:0031652	positive regulation of heat generation	1/316	11/18723	0.170796	0.170796	0.270196	PTGS2	1
GO:0032308	positive regulation of prostaglandin secretion	1/316	11/18723	0.170796	0.170796	0.270196	PLA2G4A	1
GO:0032610	interleukin-1 alpha production	1/316	11/18723	0.170796	0.170796	0.270196	CASP1	1
GO:0032650	regulation of interleukin-1 alpha production	1/316	11/18723	0.170796	0.170796	0.270196	CASP1	1
GO:0033234	negative regulation of protein sumoylation	1/316	11/18723	0.170796	0.170796	0.270196	CAPN3	1
GO:0033860	regulation of NAD(P)H oxidase activity	1/316	11/18723	0.170796	0.170796	0.270196	SLAMF8	1
GO:0034379	very-low-density lipoprotein particle assembly	1/316	11/18723	0.170796	0.170796	0.270196	APOC1	1
GO:0035581	sequestering of extracellular ligand from receptor	1/316	11/18723	0.170796	0.170796	0.270196	GREM2	1
GO:0035766	cell chemotaxis to fibroblast growth factor	1/316	11/18723	0.170796	0.170796	0.270196	CXCL13	1
GO:0042167	heme catabolic process	1/316	11/18723	0.170796	0.170796	0.270196	SLCO2B1	1
GO:0042789	mRNA transcription by RNA polymerase II	1/316	11/18723	0.170796	0.170796	0.270196	C5AR1	1
GO:0044068	modulation by symbiont of host cellular process	1/316	11/18723	0.170796	0.170796	0.270196	CD4	1
GO:0045654	positive regulation of megakaryocyte differentiation	1/316	11/18723	0.170796	0.170796	0.270196	TESC	1
GO:0046149	pigment catabolic process	1/316	11/18723	0.170796	0.170796	0.270196	SLCO2B1	1
GO:0046504	glycerol ether biosynthetic process	1/316	11/18723	0.170796	0.170796	0.270196	PLA2G4A	1
GO:0051610	serotonin uptake	1/316	11/18723	0.170796	0.170796	0.270196	SLC22A3	1
GO:0060315	negative regulation of ryanodine-sensitive calcium-release channel activity	1/316	11/18723	0.170796	0.170796	0.270196	CLIC2	1
GO:0060579	ventral spinal cord interneuron fate commitment	1/316	11/18723	0.170796	0.170796	0.270196	ASCL1	1
GO:0060581	cell fate commitment involved in pattern specification	1/316	11/18723	0.170796	0.170796	0.270196	ASCL1	1
GO:0061365	positive regulation of triglyceride lipase activity	1/316	11/18723	0.170796	0.170796	0.270196	APOH	1
GO:0070314	G1 to G0 transition	1/316	11/18723	0.170796	0.170796	0.270196	CAPN3	1
GO:0070341	fat cell proliferation	1/316	11/18723	0.170796	0.170796	0.270196	TREM2	1
GO:0070344	regulation of fat cell proliferation	1/316	11/18723	0.170796	0.170796	0.270196	TREM2	1
GO:0070778	L-aspartate transmembrane transport	1/316	11/18723	0.170796	0.170796	0.270196	SLC1A3	1
GO:0071492	cellular response to UV-A	1/316	11/18723	0.170796	0.170796	0.270196	MMP9	1
GO:0071888	macrophage apoptotic process	1/316	11/18723	0.170796	0.170796	0.270196	NOD2	1
GO:0072017	distal tubule development	1/316	11/18723	0.170796	0.170796	0.270196	CALB1	1
GO:0072205	metanephric collecting duct development	1/316	11/18723	0.170796	0.170796	0.270196	CALB1	1
GO:0090160	Golgi to lysosome transport	1/316	11/18723	0.170796	0.170796	0.270196	LAPTM5	1
GO:0090649	response to oxygen-glucose deprivation	1/316	11/18723	0.170796	0.170796	0.270196	AQP3	1
GO:0097050	type B pancreatic cell apoptotic process	1/316	11/18723	0.170796	0.170796	0.270196	NEUROD1	1
GO:0097384	cellular lipid biosynthetic process	1/316	11/18723	0.170796	0.170796	0.270196	PLA2G4A	1
GO:0098792	xenophagy	1/316	11/18723	0.170796	0.170796	0.270196	NOD2	1
GO:0099566	regulation of postsynaptic cytosolic calcium ion concentration	1/316	11/18723	0.170796	0.170796	0.270196	CALB1	1
GO:0106049	regulation of cellular response to osmotic stress	1/316	11/18723	0.170796	0.170796	0.270196	PTGS2	1
GO:1900426	positive regulation of defense response to bacterium	1/316	11/18723	0.170796	0.170796	0.270196	NOD2	1
GO:1904181	positive regulation of membrane depolarization	1/316	11/18723	0.170796	0.170796	0.270196	MLLT11	1
GO:1904464	regulation of matrix metallopeptidase secretion	1/316	11/18723	0.170796	0.170796	0.270196	TLR2	1
GO:1904847	regulation of cell chemotaxis to fibroblast growth factor	1/316	11/18723	0.170796	0.170796	0.270196	CXCL13	1
GO:1905522	negative regulation of macrophage migration	1/316	11/18723	0.170796	0.170796	0.270196	SLAMF8	1
GO:1990773	matrix metallopeptidase secretion	1/316	11/18723	0.170796	0.170796	0.270196	TLR2	1
GO:2000343	positive regulation of chemokine (C-X-C motif) ligand 2 production	1/316	11/18723	0.170796	0.170796	0.270196	CD74	1
GO:2000392	regulation of lamellipodium morphogenesis	1/316	11/18723	0.170796	0.170796	0.270196	PDPN	1
GO:1903050	regulation of proteolysis involved in cellular protein catabolic process	6/316	221/18723	0.171535	0.171535	0.271192	CDC20/TREM2/LAPTM5/APOE/CTSC/EPHA4	6
GO:0071277	cellular response to calcium ion	3/316	85/18723	0.173405	0.173405	0.273798	CAPN3/FOSB/ALOX5AP	3
GO:0072384	organelle transport along microtubule	3/316	85/18723	0.173405	0.173405	0.273798	RASGRP1/UCHL1/NEFH	3
GO:0022900	electron transport chain	5/316	175/18723	0.174686	0.174686	0.275643	STEAP4/HSD17B6/NCF2/CYBB/NCF1	5
GO:0008631	intrinsic apoptotic signaling pathway in response to oxidative stress	2/316	45/18723	0.175874	0.175874	0.276811	TREM2/VNN1	2
GO:0035987	endodermal cell differentiation	2/316	45/18723	0.175874	0.175874	0.276811	MMP9/ITGB2	2
GO:0042551	neuron maturation	2/316	45/18723	0.175874	0.175874	0.276811	RAC3/C1QA	2
GO:2000273	positive regulation of signaling receptor activity	2/316	45/18723	0.175874	0.175874	0.276811	NCF1/CCL2	2
GO:2001234	negative regulation of apoptotic signaling pathway	6/316	224/18723	0.178953	0.178953	0.281478	IL7/MMP9/PTGS2/CD74/VNN1/CX3CR1	6
GO:0098742	cell-cell adhesion via plasma-membrane adhesion molecules	7/316	273/18723	0.180015	0.180015	0.281702	MPZL2/FLRT3/CEACAM8/ITGB2/ITGAM/CRTAM/CDH3	7
GO:0006612	protein targeting to membrane	4/316	131/18723	0.18091	0.18091	0.281702	ITGB2/ITGAM/NCF1/RTP4	4
GO:0044070	regulation of anion transport	3/316	87/18723	0.181797	0.181797	0.281702	SV2A/PLA2G4A/KMO	3
GO:0007157	heterophilic cell-cell adhesion via plasma membrane cell adhesion molecules	2/316	46/18723	0.18194	0.18194	0.281702	CEACAM8/CRTAM	2
GO:0031018	endocrine pancreas development	2/316	46/18723	0.18194	0.18194	0.281702	ANXA1/NEUROD1	2
GO:0050919	negative chemotaxis	2/316	46/18723	0.18194	0.18194	0.281702	FLRT3/DPP4	2
GO:1900087	positive regulation of G1/S transition of mitotic cell cycle	2/316	46/18723	0.18194	0.18194	0.281702	AIF1/ANXA1	2
GO:0035725	sodium ion transmembrane transport	5/316	178/18723	0.183191	0.183191	0.281702	SLC6A14/SLC34A2/SCN1A/TESC/SCN3A	5
GO:0001976	nervous system process involved in regulation of systemic arterial blood pressure	1/316	12/18723	0.184799	0.184799	0.281702	CALCA	1
GO:0002024	diet induced thermogenesis	1/316	12/18723	0.184799	0.184799	0.281702	SCTR	1
GO:0002664	regulation of T cell tolerance induction	1/316	12/18723	0.184799	0.184799	0.281702	LILRB2	1
GO:0002674	negative regulation of acute inflammatory response	1/316	12/18723	0.184799	0.184799	0.281702	FCGR2B	1
GO:0002903	negative regulation of B cell apoptotic process	1/316	12/18723	0.184799	0.184799	0.281702	CD74	1
GO:0006787	porphyrin-containing compound catabolic process	1/316	12/18723	0.184799	0.184799	0.281702	SLCO2B1	1
GO:0007614	short-term memory	1/316	12/18723	0.184799	0.184799	0.281702	CALB1	1
GO:0008228	opsonization	1/316	12/18723	0.184799	0.184799	0.281702	C4BPA	1
GO:0009176	pyrimidine deoxyribonucleoside monophosphate metabolic process	1/316	12/18723	0.184799	0.184799	0.281702	DPYD	1
GO:0021527	spinal cord association neuron differentiation	1/316	12/18723	0.184799	0.184799	0.281702	ASCL1	1
GO:0021781	glial cell fate commitment	1/316	12/18723	0.184799	0.184799	0.281702	ASCL1	1
GO:0031223	auditory behavior	1/316	12/18723	0.184799	0.184799	0.281702	SLC1A3	1
GO:0031953	negative regulation of protein autophosphorylation	1/316	12/18723	0.184799	0.184799	0.281702	PTPRC	1
GO:0032306	regulation of prostaglandin secretion	1/316	12/18723	0.184799	0.184799	0.281702	PLA2G4A	1
GO:0032823	regulation of natural killer cell differentiation	1/316	12/18723	0.184799	0.184799	0.281702	RASGRP1	1
GO:0032908	regulation of transforming growth factor beta1 production	1/316	12/18723	0.184799	0.184799	0.281702	TYROBP	1
GO:0033015	tetrapyrrole catabolic process	1/316	12/18723	0.184799	0.184799	0.281702	SLCO2B1	1
GO:0034154	toll-like receptor 7 signaling pathway	1/316	12/18723	0.184799	0.184799	0.281702	TLR7	1
GO:0034370	triglyceride-rich lipoprotein particle remodeling	1/316	12/18723	0.184799	0.184799	0.281702	APOE	1
GO:0034372	very-low-density lipoprotein particle remodeling	1/316	12/18723	0.184799	0.184799	0.281702	APOE	1
GO:0034392	negative regulation of smooth muscle cell apoptotic process	1/316	12/18723	0.184799	0.184799	0.281702	APOH	1
GO:0038180	nerve growth factor signaling pathway	1/316	12/18723	0.184799	0.184799	0.281702	CORO1A	1
GO:0038203	TORC2 signaling	1/316	12/18723	0.184799	0.184799	0.281702	NCKAP1L	1
GO:0042117	monocyte activation	1/316	12/18723	0.184799	0.184799	0.281702	CD33	1
GO:0042118	endothelial cell activation	1/316	12/18723	0.184799	0.184799	0.281702	CXCL10	1
GO:0043129	surfactant homeostasis	1/316	12/18723	0.184799	0.184799	0.281702	SFTPD	1
GO:0043568	positive regulation of insulin-like growth factor receptor signaling pathway	1/316	12/18723	0.184799	0.184799	0.281702	CDH3	1
GO:0044650	adhesion of symbiont to host cell	1/316	12/18723	0.184799	0.184799	0.281702	SFTPD	1
GO:0048934	peripheral nervous system neuron differentiation	1/316	12/18723	0.184799	0.184799	0.281702	NEFH	1
GO:0048935	peripheral nervous system neuron development	1/316	12/18723	0.184799	0.184799	0.281702	NEFH	1
GO:0051095	regulation of helicase activity	1/316	12/18723	0.184799	0.184799	0.281702	IFIT1	1
GO:0051549	positive regulation of keratinocyte migration	1/316	12/18723	0.184799	0.184799	0.281702	MMP9	1
GO:0051639	actin filament network formation	1/316	12/18723	0.184799	0.184799	0.281702	LCP1	1
GO:0060394	negative regulation of pathway-restricted SMAD protein phosphorylation	1/316	12/18723	0.184799	0.184799	0.281702	PPARG	1
GO:0061620	glycolytic process through glucose-6-phosphate	1/316	12/18723	0.184799	0.184799	0.281702	HK3	1
GO:0071472	cellular response to salt stress	1/316	12/18723	0.184799	0.184799	0.281702	CAPN3	1
GO:0072683	T cell extravasation	1/316	12/18723	0.184799	0.184799	0.281702	CCL2	1
GO:0140052	cellular response to oxidised low-density lipoprotein particle stimulus	1/316	12/18723	0.184799	0.184799	0.281702	TREM2	1
GO:1901503	ether biosynthetic process	1/316	12/18723	0.184799	0.184799	0.281702	PLA2G4A	1
GO:1905245	regulation of aspartic-type peptidase activity	1/316	12/18723	0.184799	0.184799	0.281702	EPHA4	1
GO:2000035	regulation of stem cell division	1/316	12/18723	0.184799	0.184799	0.281702	EVI2B	1
GO:2000508	regulation of dendritic cell chemotaxis	1/316	12/18723	0.184799	0.184799	0.281702	SLAMF8	1
GO:1903829	positive regulation of cellular protein localization	7/316	276/18723	0.186827	0.186827	0.283486	TYROBP/ITGB2/TREM2/PTGS2/ITGAM/RAC2/HCLS1	7
GO:1903052	positive regulation of proteolysis involved in cellular protein catabolic process	4/316	133/18723	0.187664	0.187664	0.283486	CDC20/TREM2/LAPTM5/CTSC	4
GO:0010803	regulation of tumor necrosis factor-mediated signaling pathway	2/316	47/18723	0.188036	0.188036	0.283486	LAPTM5/CASP1	2
GO:0014911	positive regulation of smooth muscle cell migration	2/316	47/18723	0.188036	0.188036	0.283486	AIF1/CCL5	2
GO:0031641	regulation of myelination	2/316	47/18723	0.188036	0.188036	0.283486	ITGAX/CTSC	2
GO:0032008	positive regulation of TOR signaling	2/316	47/18723	0.188036	0.188036	0.283486	TREM2/NCKAP1L	2
GO:0035315	hair cell differentiation	2/316	47/18723	0.188036	0.188036	0.283486	SPINK5/MCOLN3	2
GO:0042311	vasodilation	2/316	47/18723	0.188036	0.188036	0.283486	CALCA/APOE	2
GO:0045646	regulation of erythrocyte differentiation	2/316	47/18723	0.188036	0.188036	0.283486	MAFB/NCKAP1L	2
GO:0045747	positive regulation of Notch signaling pathway	2/316	47/18723	0.188036	0.188036	0.283486	ASCL1/NOD2	2
GO:0046677	response to antibiotic	2/316	47/18723	0.188036	0.188036	0.283486	PLA2G4A/SLC1A3	2
GO:0050798	activated T cell proliferation	2/316	47/18723	0.188036	0.188036	0.283486	HHLA2/CRTAM	2
GO:0050885	neuromuscular process controlling balance	2/316	47/18723	0.188036	0.188036	0.283486	RAC3/SLC1A3	2
GO:0090279	regulation of calcium ion import	2/316	47/18723	0.188036	0.188036	0.283486	SPINK1/CCL2	2
GO:0097300	programmed necrotic cell death	2/316	47/18723	0.188036	0.188036	0.283486	BIRC3/CASP1	2
GO:0101023	vascular endothelial cell proliferation	2/316	47/18723	0.188036	0.188036	0.283486	CCL2/PPARG	2
GO:1900744	regulation of p38MAPK cascade	2/316	47/18723	0.188036	0.188036	0.283486	TREM2/NCF1	2
GO:1905562	regulation of vascular endothelial cell proliferation	2/316	47/18723	0.188036	0.188036	0.283486	CCL2/PPARG	2
GO:0008277	regulation of G protein-coupled receptor signaling pathway	4/316	134/18723	0.191071	0.191071	0.287886	RGS1/RGS13/PLEK/CCL5	4
GO:0033157	regulation of intracellular protein transport	6/316	229/18723	0.191598	0.191598	0.288328	ITGB2/PTGS2/ITGAM/LCP1/RAC2/HCLS1	6
GO:0045444	fat cell differentiation	6/316	229/18723	0.191598	0.191598	0.288328	STEAP4/WIF1/PTGS2/MAFB/PSMB8/PPARG	6
GO:0043542	endothelial cell migration	7/316	279/18723	0.193743	0.193743	0.289637	APOH/DPP4/PTGS2/APOE/ANXA1/PPARG/CXCL13	7
GO:0042908	xenobiotic transport	2/316	48/18723	0.19416	0.19416	0.289637	SLC22A3/ABCC3	2
GO:0048146	positive regulation of fibroblast proliferation	2/316	48/18723	0.19416	0.19416	0.289637	PLA2G1B/CD74	2
GO:0090199	regulation of release of cytochrome c from mitochondria	2/316	48/18723	0.19416	0.19416	0.289637	MMP9/MLLT11	2
GO:0034109	homotypic cell-cell adhesion	3/316	90/18723	0.194583	0.194583	0.289637	PDPN/PLEK/CCL5	3
GO:0034644	cellular response to UV	3/316	90/18723	0.194583	0.194583	0.289637	MMP9/MFAP4/PTGS2	3
GO:0045638	negative regulation of myeloid cell differentiation	3/316	90/18723	0.194583	0.194583	0.289637	LILRB1/LILRB3/MAFB	3
GO:1904705	regulation of vascular associated smooth muscle cell proliferation	3/316	90/18723	0.194583	0.194583	0.289637	HPGD/MMP9/PPARG	3
GO:0045732	positive regulation of protein catabolic process	6/316	231/18723	0.19675	0.19675	0.289637	CDC20/C4BPA/TREM2/LAPTM5/APOE/CTSC	6
GO:0003002	regionalization	8/316	331/18723	0.198163	0.198163	0.289637	ASCL1/C1QA/ITGAM/MAFB/BHLHE41/IFT57/HOXC6/NEUROD1	8
GO:0002551	mast cell chemotaxis	1/316	13/18723	0.198567	0.198567	0.289637	RAC2	1
GO:0002638	negative regulation of immunoglobulin production	1/316	13/18723	0.198567	0.198567	0.289637	FCGR2B	1
GO:0007567	parturition	1/316	13/18723	0.198567	0.198567	0.289637	HPGD	1
GO:0009143	nucleoside triphosphate catabolic process	1/316	13/18723	0.198567	0.198567	0.289637	SAMHD1	1
GO:0009650	UV protection	1/316	13/18723	0.198567	0.198567	0.289637	MFAP4	1
GO:0010745	negative regulation of macrophage derived foam cell differentiation	1/316	13/18723	0.198567	0.198567	0.289637	PPARG	1
GO:0010755	regulation of plasminogen activation	1/316	13/18723	0.198567	0.198567	0.289637	CPB2	1
GO:0015809	arginine transport	1/316	13/18723	0.198567	0.198567	0.289637	SLC7A2	1
GO:0016322	neuron remodeling	1/316	13/18723	0.198567	0.198567	0.289637	C1QA	1
GO:0021514	ventral spinal cord interneuron differentiation	1/316	13/18723	0.198567	0.198567	0.289637	ASCL1	1
GO:0021819	layer formation in cerebral cortex	1/316	13/18723	0.198567	0.198567	0.289637	CDK5R2	1
GO:0030497	fatty acid elongation	1/316	13/18723	0.198567	0.198567	0.289637	ELOVL4	1
GO:0030836	positive regulation of actin filament depolymerization	1/316	13/18723	0.198567	0.198567	0.289637	PLEK	1
GO:0032252	secretory granule localization	1/316	13/18723	0.198567	0.198567	0.289637	RASGRP1	1
GO:0032905	transforming growth factor beta1 production	1/316	13/18723	0.198567	0.198567	0.289637	TYROBP	1
GO:0034144	negative regulation of toll-like receptor 4 signaling pathway	1/316	13/18723	0.198567	0.198567	0.289637	TREM2	1
GO:0042362	fat-soluble vitamin biosynthetic process	1/316	13/18723	0.198567	0.198567	0.289637	CYP27A1	1
GO:0042761	very long-chain fatty acid biosynthetic process	1/316	13/18723	0.198567	0.198567	0.289637	ELOVL4	1
GO:0044794	positive regulation by host of viral process	1/316	13/18723	0.198567	0.198567	0.289637	APOE	1
GO:0045741	positive regulation of epidermal growth factor-activated receptor activity	1/316	13/18723	0.198567	0.198567	0.289637	NCF1	1
GO:0046512	sphingosine biosynthetic process	1/316	13/18723	0.198567	0.198567	0.289637	SPTLC3	1
GO:0046520	sphingoid biosynthetic process	1/316	13/18723	0.198567	0.198567	0.289637	SPTLC3	1
GO:0046689	response to mercury ion	1/316	13/18723	0.198567	0.198567	0.289637	AQP9	1
GO:0048302	regulation of isotype switching to IgG isotypes	1/316	13/18723	0.198567	0.198567	0.289637	PTPRC	1
GO:0051280	negative regulation of release of sequestered calcium ion into cytosol	1/316	13/18723	0.198567	0.198567	0.289637	CLIC2	1
GO:0051451	myoblast migration	1/316	13/18723	0.198567	0.198567	0.289637	ANXA1	1
GO:0051709	regulation of killing of cells of other organism	1/316	13/18723	0.198567	0.198567	0.289637	CLEC7A	1
GO:0055062	phosphate ion homeostasis	1/316	13/18723	0.198567	0.198567	0.289637	SLC34A2	1
GO:0060340	positive regulation of type I interferon-mediated signaling pathway	1/316	13/18723	0.198567	0.198567	0.289637	MMP12	1
GO:0061615	glycolytic process through fructose-6-phosphate	1/316	13/18723	0.198567	0.198567	0.289637	HK3	1
GO:0061744	motor behavior	1/316	13/18723	0.198567	0.198567	0.289637	DPP4	1
GO:0070234	positive regulation of T cell apoptotic process	1/316	13/18723	0.198567	0.198567	0.289637	CCL5	1
GO:0072506	trivalent inorganic anion homeostasis	1/316	13/18723	0.198567	0.198567	0.289637	SLC34A2	1
GO:0072578	neurotransmitter-gated ion channel clustering	1/316	13/18723	0.198567	0.198567	0.289637	APOE	1
GO:1900044	regulation of protein K63-linked ubiquitination	1/316	13/18723	0.198567	0.198567	0.289637	NOD2	1
GO:1900115	extracellular regulation of signal transduction	1/316	13/18723	0.198567	0.198567	0.289637	GREM2	1
GO:1900116	extracellular negative regulation of signal transduction	1/316	13/18723	0.198567	0.198567	0.289637	GREM2	1
GO:1900452	regulation of long-term synaptic depression	1/316	13/18723	0.198567	0.198567	0.289637	LILRB2	1
GO:1902947	regulation of tau-protein kinase activity	1/316	13/18723	0.198567	0.198567	0.289637	C5AR1	1
GO:1903054	negative regulation of extracellular matrix organization	1/316	13/18723	0.198567	0.198567	0.289637	DPP4	1
GO:1905244	regulation of modification of synaptic structure	1/316	13/18723	0.198567	0.198567	0.289637	EPHA4	1
GO:2000318	positive regulation of T-helper 17 type immune response	1/316	13/18723	0.198567	0.198567	0.289637	CLEC7A	1
GO:0006885	regulation of pH	3/316	91/18723	0.198893	0.198893	0.289771	DMXL1/SLAMF8/ATP6V1B1	3
GO:1990874	vascular associated smooth muscle cell proliferation	3/316	91/18723	0.198893	0.198893	0.289771	HPGD/MMP9/PPARG	3
GO:0010594	regulation of endothelial cell migration	6/316	232/18723	0.199345	0.199345	0.290258	APOH/PTGS2/APOE/ANXA1/PPARG/CXCL13	6
GO:0002204	somatic recombination of immunoglobulin genes involved in immune response	2/316	49/18723	0.20031	0.20031	0.290463	CD40LG/PTPRC	2
GO:0002208	somatic diversification of immunoglobulins involved in immune response	2/316	49/18723	0.20031	0.20031	0.290463	CD40LG/PTPRC	2
GO:0018198	peptidyl-cysteine modification	2/316	49/18723	0.20031	0.20031	0.290463	S100A8/S100A9	2
GO:0045190	isotype switching	2/316	49/18723	0.20031	0.20031	0.290463	CD40LG/PTPRC	2
GO:0052372	modulation by symbiont of entry into host	2/316	49/18723	0.20031	0.20031	0.290463	CD74/CD4	2
GO:0070741	response to interleukin-6	2/316	49/18723	0.20031	0.20031	0.290463	SELPLG/CHI3L1	2
GO:1904707	positive regulation of vascular associated smooth muscle cell proliferation	2/316	49/18723	0.20031	0.20031	0.290463	HPGD/MMP9	2
GO:2001257	regulation of cation channel activity	5/316	184/18723	0.200642	0.200642	0.290775	MMP9/CLIC2/TREM2/CTSS/CCL2	5
GO:0008203	cholesterol metabolic process	4/316	137/18723	0.201408	0.201408	0.291371	FMO5/APOE/APOBR/CYP27A1	4
GO:0034754	cellular hormone metabolic process	4/316	137/18723	0.201408	0.201408	0.291371	ADH1B/CYP3A5/HSD17B6/SPP1	4
GO:0050714	positive regulation of protein secretion	4/316	137/18723	0.201408	0.201408	0.291371	PLA2G1B/CD33/TREM2/TLR2	4
GO:0032271	regulation of protein polymerization	6/316	233/18723	0.201953	0.201953	0.291989	HCK/NCKAP1L/GMFG/HCLS1/IQGAP2/CORO1A	6
GO:0051146	striated muscle cell differentiation	7/316	283/18723	0.203121	0.203121	0.293488	CAPN3/CXCL10/SORBS2/CXCL9/TNNT1/CD53/BHLHE41	7
GO:0035249	synaptic transmission, glutamatergic	3/316	92/18723	0.203227	0.203227	0.293488	PTGS2/KMO/CCL2	3
GO:0051896	regulation of protein kinase B signaling	5/316	185/18723	0.203605	0.203605	0.293862	BANK1/HCLS1/CX3CR1/CCL19/CHI3L1	5
GO:0002639	positive regulation of immunoglobulin production	2/316	50/18723	0.206481	0.206481	0.295754	CD86/PTPRC	2
GO:0019083	viral transcription	2/316	50/18723	0.206481	0.206481	0.295754	CCL4/CCL5	2
GO:0042572	retinol metabolic process	2/316	50/18723	0.206481	0.206481	0.295754	ADH1B/CYP3A5	2
GO:0060337	type I interferon signaling pathway	2/316	50/18723	0.206481	0.206481	0.295754	MMP12/SAMHD1	2
GO:0090102	cochlea development	2/316	50/18723	0.206481	0.206481	0.295754	CALB1/EPHA4	2
GO:1901570	fatty acid derivative biosynthetic process	2/316	50/18723	0.206481	0.206481	0.295754	ELOVL4/FAR2	2
GO:1902930	regulation of alcohol biosynthetic process	2/316	50/18723	0.206481	0.206481	0.295754	APOE/PLEK	2
GO:0008217	regulation of blood pressure	5/316	186/18723	0.206582	0.206582	0.295754	CALCA/PTGS2/CPA3/RENBP/PPARG	5
GO:0051591	response to cAMP	3/316	93/18723	0.207582	0.207582	0.295754	FOSB/AQP9/CNGA3	3
GO:0097306	cellular response to alcohol	3/316	93/18723	0.207582	0.207582	0.295754	CYBB/PTGER4/MAP4K1	3
GO:1901992	positive regulation of mitotic cell cycle phase transition	3/316	93/18723	0.207582	0.207582	0.295754	UBE2C/AIF1/ANXA1	3
GO:0062197	cellular response to chemical stress	8/316	337/18723	0.211234	0.211234	0.295754	MMP9/CAPN3/AIF1/TREM2/PTGS2/NCF1/VNN1/ANXA1	8
GO:0046165	alcohol biosynthetic process	4/316	140/18723	0.211907	0.211907	0.295754	SPTLC3/APOE/PLEK/CYP27A1	4
GO:0002467	germinal center formation	1/316	14/18723	0.212102	0.212102	0.295754	CXCL13	1
GO:0002829	negative regulation of type 2 immune response	1/316	14/18723	0.212102	0.212102	0.295754	ANXA1	1
GO:0002864	regulation of acute inflammatory response to antigenic stimulus	1/316	14/18723	0.212102	0.212102	0.295754	FCGR2B	1
GO:0007638	mechanosensory behavior	1/316	14/18723	0.212102	0.212102	0.295754	SLC1A3	1
GO:0009158	ribonucleoside monophosphate catabolic process	1/316	14/18723	0.212102	0.212102	0.295754	DPYD	1
GO:0009159	deoxyribonucleoside monophosphate catabolic process	1/316	14/18723	0.212102	0.212102	0.295754	DPYD	1
GO:0009173	pyrimidine ribonucleoside monophosphate metabolic process	1/316	14/18723	0.212102	0.212102	0.295754	DPYD	1
GO:0010771	negative regulation of cell morphogenesis involved in differentiation	1/316	14/18723	0.212102	0.212102	0.295754	GBP1	1
GO:0010838	positive regulation of keratinocyte proliferation	1/316	14/18723	0.212102	0.212102	0.295754	CDH3	1
GO:0015812	gamma-aminobutyric acid transport	1/316	14/18723	0.212102	0.212102	0.295754	SV2A	1
GO:0031650	regulation of heat generation	1/316	14/18723	0.212102	0.212102	0.295754	PTGS2	1
GO:0032688	negative regulation of interferon-beta production	1/316	14/18723	0.212102	0.212102	0.295754	LILRB1	1
GO:0033008	positive regulation of mast cell activation involved in immune response	1/316	14/18723	0.212102	0.212102	0.295754	FGR	1
GO:0033212	iron import into cell	1/316	14/18723	0.212102	0.212102	0.295754	STEAP4	1
GO:0035589	G protein-coupled purinergic nucleotide receptor signaling pathway	1/316	14/18723	0.212102	0.212102	0.295754	P2RY13	1
GO:0035630	bone mineralization involved in bone maturation	1/316	14/18723	0.212102	0.212102	0.295754	SNX10	1
GO:0035672	oligopeptide transmembrane transport	1/316	14/18723	0.212102	0.212102	0.295754	SLC15A3	1
GO:0036151	phosphatidylcholine acyl-chain remodeling	1/316	14/18723	0.212102	0.212102	0.295754	PLA2G4A	1
GO:0043306	positive regulation of mast cell degranulation	1/316	14/18723	0.212102	0.212102	0.295754	FGR	1
GO:0043455	regulation of secondary metabolic process	1/316	14/18723	0.212102	0.212102	0.295754	CDH3	1
GO:0044764	multi-organism cellular process	1/316	14/18723	0.212102	0.212102	0.295754	SIGLEC1	1
GO:0046049	UMP metabolic process	1/316	14/18723	0.212102	0.212102	0.295754	DPYD	1
GO:0046462	monoacylglycerol metabolic process	1/316	14/18723	0.212102	0.212102	0.295754	PLA2G4A	1
GO:0047484	regulation of response to osmotic stress	1/316	14/18723	0.212102	0.212102	0.295754	PTGS2	1
GO:0048021	regulation of melanin biosynthetic process	1/316	14/18723	0.212102	0.212102	0.295754	CDH3	1
GO:0048291	isotype switching to IgG isotypes	1/316	14/18723	0.212102	0.212102	0.295754	PTPRC	1
GO:0048875	chemical homeostasis within a tissue	1/316	14/18723	0.212102	0.212102	0.295754	SFTPD	1
GO:0050872	white fat cell differentiation	1/316	14/18723	0.212102	0.212102	0.295754	PPARG	1
GO:0050966	detection of mechanical stimulus involved in sensory perception of pain	1/316	14/18723	0.212102	0.212102	0.295754	SCN1A	1
GO:0051547	regulation of keratinocyte migration	1/316	14/18723	0.212102	0.212102	0.295754	MMP9	1
GO:0060081	membrane hyperpolarization	1/316	14/18723	0.212102	0.212102	0.295754	CASP1	1
GO:0070141	response to UV-A	1/316	14/18723	0.212102	0.212102	0.295754	MMP9	1
GO:0070278	extracellular matrix constituent secretion	1/316	14/18723	0.212102	0.212102	0.295754	CPB2	1
GO:0071236	cellular response to antibiotic	1/316	14/18723	0.212102	0.212102	0.295754	PLA2G4A	1
GO:0072176	nephric duct development	1/316	14/18723	0.212102	0.212102	0.295754	EPHA4	1
GO:0072531	pyrimidine-containing compound transmembrane transport	1/316	14/18723	0.212102	0.212102	0.295754	AQP9	1
GO:0090128	regulation of synapse maturation	1/316	14/18723	0.212102	0.212102	0.295754	CDC20	1
GO:0090281	negative regulation of calcium ion import	1/316	14/18723	0.212102	0.212102	0.295754	SPINK1	1
GO:0097531	mast cell migration	1/316	14/18723	0.212102	0.212102	0.295754	RAC2	1
GO:0099188	postsynaptic cytoskeleton organization	1/316	14/18723	0.212102	0.212102	0.295754	NEFH	1
GO:1900025	negative regulation of substrate adhesion-dependent cell spreading	1/316	14/18723	0.212102	0.212102	0.295754	GBP1	1
GO:1900376	regulation of secondary metabolite biosynthetic process	1/316	14/18723	0.212102	0.212102	0.295754	CDH3	1
GO:1902166	negative regulation of intrinsic apoptotic signaling pathway in response to DNA damage by p53 class mediator	1/316	14/18723	0.212102	0.212102	0.295754	CD74	1
GO:1902916	positive regulation of protein polyubiquitination	1/316	14/18723	0.212102	0.212102	0.295754	NOD2	1
GO:2001140	positive regulation of phospholipid transport	1/316	14/18723	0.212102	0.212102	0.295754	APOE	1
GO:2001171	positive regulation of ATP biosynthetic process	1/316	14/18723	0.212102	0.212102	0.295754	TREM2	1
GO:2001256	regulation of store-operated calcium entry	1/316	14/18723	0.212102	0.212102	0.295754	SPINK1	1
GO:0032873	negative regulation of stress-activated MAPK cascade	2/316	51/18723	0.212673	0.212673	0.296049	FOXM1/TREM2	2
GO:0048013	ephrin receptor signaling pathway	2/316	51/18723	0.212673	0.212673	0.296049	MMP9/EPHA4	2
GO:0070303	negative regulation of stress-activated protein kinase signaling cascade	2/316	51/18723	0.212673	0.212673	0.296049	FOXM1/TREM2	2
GO:0045936	negative regulation of phosphate metabolic process	10/316	441/18723	0.213459	0.213459	0.296975	PTPN13/UCHL1/SPINK1/NCKAP1L/APOE/PTPRC/SAMSN1/APOC1/PLEK/PPARG	10
GO:0010563	negative regulation of phosphorus metabolic process	10/316	442/18723	0.215393	0.215393	0.299059	PTPN13/UCHL1/SPINK1/NCKAP1L/APOE/PTPRC/SAMSN1/APOC1/PLEK/PPARG	10
GO:0032355	response to estradiol	4/316	141/18723	0.215441	0.215441	0.299059	HPGD/TFPI/PTGS2/ANXA1	4
GO:0035296	regulation of tube diameter	4/316	141/18723	0.215441	0.215441	0.299059	CALCA/PTGS2/APOE/TBXAS1	4
GO:0097746	blood vessel diameter maintenance	4/316	141/18723	0.215441	0.215441	0.299059	CALCA/PTGS2/APOE/TBXAS1	4
GO:0051960	regulation of nervous system development	10/316	443/18723	0.217333	0.217333	0.301516	FLRT3/ASCL1/TREM2/SPP1/TLR2/ITGAX/CTSC/BHLHE41/CX3CR1/EPHA4	10
GO:0021545	cranial nerve development	2/316	52/18723	0.218883	0.218883	0.302626	MAFB/SLC1A3	2
GO:0030514	negative regulation of BMP signaling pathway	2/316	52/18723	0.218883	0.218883	0.302626	GREM2/PPARG	2
GO:0031103	axon regeneration	2/316	52/18723	0.218883	0.218883	0.302626	SPP1/EPHA4	2
GO:0035176	social behavior	2/316	52/18723	0.218883	0.218883	0.302626	TREM2/CX3CR1	2
GO:0007009	plasma membrane organization	4/316	142/18723	0.218991	0.218991	0.302626	S100A9/PTPRC/FOLR2/BIN2	4
GO:0035150	regulation of tube size	4/316	142/18723	0.218991	0.218991	0.302626	CALCA/PTGS2/APOE/TBXAS1	4
GO:2000045	regulation of G1/S transition of mitotic cell cycle	4/316	142/18723	0.218991	0.218991	0.302626	AIF1/GPNMB/CCL2/ANXA1	4
GO:0046486	glycerolipid metabolic process	9/316	392/18723	0.219123	0.219123	0.302639	APOH/PLA2G1B/CSF1R/PLA2G4A/APOE/APOC1/PLA2G7/PLEK/APOBR	9
GO:0006637	acyl-CoA metabolic process	3/316	96/18723	0.220771	0.220771	0.302853	ELOVL4/FAR2/KYNU	3
GO:0035383	thioester metabolic process	3/316	96/18723	0.220771	0.220771	0.302853	ELOVL4/FAR2/KYNU	3
GO:1901655	cellular response to ketone	3/316	96/18723	0.220771	0.220771	0.302853	SPP1/PTGER4/MAP4K1	3
GO:0006979	response to oxidative stress	10/316	446/18723	0.223199	0.223199	0.302853	MMP9/SCGB1A1/AIF1/TREM2/NUDT1/PTGS2/APOE/NCF1/VNN1/ANXA1	10
GO:0010632	regulation of epithelial cell migration	7/316	292/18723	0.224836	0.224836	0.302853	MMP9/APOH/PTGS2/APOE/ANXA1/PPARG/CXCL13	7
GO:0016925	protein sumoylation	2/316	53/18723	0.225107	0.225107	0.302853	CAPN3/IFIH1	2
GO:0045806	negative regulation of endocytosis	2/316	53/18723	0.225107	0.225107	0.302853	LILRB1/APOC1	2
GO:1990090	cellular response to nerve growth factor stimulus	2/316	53/18723	0.225107	0.225107	0.302853	CALCA/CORO1A	2
GO:0002836	positive regulation of response to tumor cell	1/316	15/18723	0.22541	0.22541	0.302853	CRTAM	1
GO:0002839	positive regulation of immune response to tumor cell	1/316	15/18723	0.22541	0.22541	0.302853	CRTAM	1
GO:0006878	cellular copper ion homeostasis	1/316	15/18723	0.22541	0.22541	0.302853	SLC31A2	1
GO:0010832	negative regulation of myotube differentiation	1/316	15/18723	0.22541	0.22541	0.302853	BHLHE41	1
GO:0014048	regulation of glutamate secretion	1/316	15/18723	0.22541	0.22541	0.302853	KMO	1
GO:0014733	regulation of skeletal muscle adaptation	1/316	15/18723	0.22541	0.22541	0.302853	TNNT1	1
GO:0014744	positive regulation of muscle adaptation	1/316	15/18723	0.22541	0.22541	0.302853	AIF1	1
GO:0015697	quaternary ammonium group transport	1/316	15/18723	0.22541	0.22541	0.302853	SLC22A3	1
GO:0016446	somatic hypermutation of immunoglobulin genes	1/316	15/18723	0.22541	0.22541	0.302853	SAMHD1	1
GO:0021542	dentate gyrus development	1/316	15/18723	0.22541	0.22541	0.302853	NEUROD1	1
GO:0032310	prostaglandin secretion	1/316	15/18723	0.22541	0.22541	0.302853	PLA2G4A	1
GO:0032328	alanine transport	1/316	15/18723	0.22541	0.22541	0.302853	SLC6A14	1
GO:0032488	Cdc42 protein signal transduction	1/316	15/18723	0.22541	0.22541	0.302853	APOE	1
GO:0032725	positive regulation of granulocyte macrophage colony-stimulating factor production	1/316	15/18723	0.22541	0.22541	0.302853	RASGRP1	1
GO:0034380	high-density lipoprotein particle assembly	1/316	15/18723	0.22541	0.22541	0.302853	APOE	1
GO:0042159	lipoprotein catabolic process	1/316	15/18723	0.22541	0.22541	0.302853	APOE	1
GO:0042976	activation of Janus kinase activity	1/316	15/18723	0.22541	0.22541	0.302853	CCL5	1
GO:0043252	sodium-independent organic anion transport	1/316	15/18723	0.22541	0.22541	0.302853	SLCO2B1	1
GO:0043518	negative regulation of DNA damage response, signal transduction by p53 class mediator	1/316	15/18723	0.22541	0.22541	0.302853	CD74	1
GO:0043584	nose development	1/316	15/18723	0.22541	0.22541	0.302853	ASCL1	1
GO:0044406	adhesion of symbiont to host	1/316	15/18723	0.22541	0.22541	0.302853	SFTPD	1
GO:0044793	negative regulation by host of viral process	1/316	15/18723	0.22541	0.22541	0.302853	CCL8	1
GO:0045217	cell-cell junction maintenance	1/316	15/18723	0.22541	0.22541	0.302853	CSF1R	1
GO:0046007	negative regulation of activated T cell proliferation	1/316	15/18723	0.22541	0.22541	0.302853	CRTAM	1
GO:0048712	negative regulation of astrocyte differentiation	1/316	15/18723	0.22541	0.22541	0.302853	TREM2	1
GO:0051284	positive regulation of sequestering of calcium ion	1/316	15/18723	0.22541	0.22541	0.302853	CLIC2	1
GO:0051608	histamine transport	1/316	15/18723	0.22541	0.22541	0.302853	SLC22A3	1
GO:0051938	L-glutamate import	1/316	15/18723	0.22541	0.22541	0.302853	SLC1A3	1
GO:0060046	regulation of acrosome reaction	1/316	15/18723	0.22541	0.22541	0.302853	SPINK1	1
GO:0070071	proton-transporting two-sector ATPase complex assembly	1/316	15/18723	0.22541	0.22541	0.302853	ATP6V1B1	1
GO:0071380	cellular response to prostaglandin E stimulus	1/316	15/18723	0.22541	0.22541	0.302853	PTGER4	1
GO:0072044	collecting duct development	1/316	15/18723	0.22541	0.22541	0.302853	CALB1	1
GO:0098712	L-glutamate import across plasma membrane	1/316	15/18723	0.22541	0.22541	0.302853	SLC1A3	1
GO:0098760	response to interleukin-7	1/316	15/18723	0.22541	0.22541	0.302853	LSP1	1
GO:0098761	cellular response to interleukin-7	1/316	15/18723	0.22541	0.22541	0.302853	LSP1	1
GO:1904424	regulation of GTP binding	1/316	15/18723	0.22541	0.22541	0.302853	EPHA4	1
GO:1905288	vascular associated smooth muscle cell apoptotic process	1/316	15/18723	0.22541	0.22541	0.302853	PPARG	1
GO:1905459	regulation of vascular associated smooth muscle cell apoptotic process	1/316	15/18723	0.22541	0.22541	0.302853	PPARG	1
GO:1990822	basic amino acid transmembrane transport	1/316	15/18723	0.22541	0.22541	0.302853	SLC7A2	1
GO:2000345	regulation of hepatocyte proliferation	1/316	15/18723	0.22541	0.22541	0.302853	CPB2	1
GO:2000402	negative regulation of lymphocyte migration	1/316	15/18723	0.22541	0.22541	0.302853	CCL2	1
GO:2001138	regulation of phospholipid transport	1/316	15/18723	0.22541	0.22541	0.302853	APOE	1
GO:0002790	peptide secretion	6/316	242/18723	0.225965	0.225965	0.303434	DPP4/S100A8/CD74/CCL5/ANXA1/NEUROD1	6
GO:0010821	regulation of mitochondrion organization	4/316	144/18723	0.226138	0.226138	0.303501	MMP9/MLLT11/TREM2/PPARG	4
GO:0016358	dendrite development	6/316	243/18723	0.22869	0.22869	0.306759	CDC20/LST1/APOE/DOCK10/CTNND2/EPHA4	6
GO:0003333	amino acid transmembrane transport	3/316	98/18723	0.229655	0.229655	0.307887	SLC6A14/SLC1A3/SLC7A2	3
GO:0006584	catecholamine metabolic process	2/316	54/18723	0.231345	0.231345	0.309145	ITGB2/ITGAM	2
GO:0009712	catechol-containing compound metabolic process	2/316	54/18723	0.231345	0.231345	0.309145	ITGB2/ITGAM	2
GO:0051703	biological process involved in intraspecies interaction between organisms	2/316	54/18723	0.231345	0.231345	0.309145	TREM2/CX3CR1	2
GO:0070228	regulation of lymphocyte apoptotic process	2/316	54/18723	0.231345	0.231345	0.309145	CD74/CCL5	2
GO:1902743	regulation of lamellipodium organization	2/316	54/18723	0.231345	0.231345	0.309145	PDPN/RAC2	2
GO:2000179	positive regulation of neural precursor cell proliferation	2/316	54/18723	0.231345	0.231345	0.309145	ASCL1/CX3CR1	2
GO:0070482	response to oxygen levels	8/316	347/18723	0.233729	0.233729	0.311122	DPP4/TREM2/PDPN/AQP3/PTGS2/CYBB/CASP1/TLR2	8
GO:0008630	intrinsic apoptotic signaling pathway in response to DNA damage	3/316	99/18723	0.234122	0.234122	0.311122	BCL2A1/CD74/IFI16	3
GO:0015837	amine transport	3/316	99/18723	0.234122	0.234122	0.311122	SV2A/AQP9/KMO	3
GO:0006814	sodium ion transport	6/316	245/18723	0.23417	0.23417	0.311122	SLC6A14/SLC34A2/SCN1A/TESC/ATP6V1B1/SCN3A	6
GO:0031668	cellular response to extracellular stimulus	6/316	246/18723	0.236926	0.236926	0.311122	AIF1/NUDT1/AQP3/PTPRC/FOLR2/IFI16	6
GO:1902652	secondary alcohol metabolic process	4/316	147/18723	0.236968	0.236968	0.311122	FMO5/APOE/APOBR/CYP27A1	4
GO:0002067	glandular epithelial cell differentiation	2/316	55/18723	0.237594	0.237594	0.311122	ASCL1/NEUROD1	2
GO:0038066	p38MAPK cascade	2/316	55/18723	0.237594	0.237594	0.311122	TREM2/NCF1	2
GO:0046164	alcohol catabolic process	2/316	55/18723	0.237594	0.237594	0.311122	APOE/CYP27A1	2
GO:0001845	phagolysosome assembly	1/316	16/18723	0.238494	0.238494	0.311122	CORO1A	1
GO:0001991	regulation of systemic arterial blood pressure by circulatory renin-angiotensin	1/316	16/18723	0.238494	0.238494	0.311122	CPA3	1
GO:0002566	somatic diversification of immune receptors via somatic mutation	1/316	16/18723	0.238494	0.238494	0.311122	SAMHD1	1
GO:0002827	positive regulation of T-helper 1 type immune response	1/316	16/18723	0.238494	0.238494	0.311122	PLA2G4A	1
GO:0006206	pyrimidine nucleobase metabolic process	1/316	16/18723	0.238494	0.238494	0.311122	DPYD	1
GO:0006857	oligopeptide transport	1/316	16/18723	0.238494	0.238494	0.311122	SLC15A3	1
GO:0006978	DNA damage response, signal transduction by p53 class mediator resulting in transcription of p21 class mediator	1/316	16/18723	0.238494	0.238494	0.311122	FOXM1	1
GO:0007635	chemosensory behavior	1/316	16/18723	0.238494	0.238494	0.311122	ATP6V1B1	1
GO:0009048	dosage compensation by inactivation of X chromosome	1/316	16/18723	0.238494	0.238494	0.311122	XIST	1
GO:0009299	mRNA transcription	1/316	16/18723	0.238494	0.238494	0.311122	C5AR1	1
GO:0010919	regulation of inositol phosphate biosynthetic process	1/316	16/18723	0.238494	0.238494	0.311122	PLEK	1
GO:0032274	gonadotropin secretion	1/316	16/18723	0.238494	0.238494	0.311122	CGA	1
GO:0034138	toll-like receptor 3 signaling pathway	1/316	16/18723	0.238494	0.238494	0.311122	COLEC12	1
GO:0034393	positive regulation of smooth muscle cell apoptotic process	1/316	16/18723	0.238494	0.238494	0.311122	PPARG	1
GO:0045651	positive regulation of macrophage differentiation	1/316	16/18723	0.238494	0.238494	0.311122	HCLS1	1
GO:0045779	negative regulation of bone resorption	1/316	16/18723	0.238494	0.238494	0.311122	CALCA	1
GO:0046135	pyrimidine nucleoside catabolic process	1/316	16/18723	0.238494	0.238494	0.311122	DPYD	1
GO:0050862	positive regulation of T cell receptor signaling pathway	1/316	16/18723	0.238494	0.238494	0.311122	TRAT1	1
GO:0050965	detection of temperature stimulus involved in sensory perception of pain	1/316	16/18723	0.238494	0.238494	0.311122	CALCA	1
GO:0051014	actin filament severing	1/316	16/18723	0.238494	0.238494	0.311122	GMFG	1
GO:0051044	positive regulation of membrane protein ectodomain proteolysis	1/316	16/18723	0.238494	0.238494	0.311122	APOE	1
GO:0055089	fatty acid homeostasis	1/316	16/18723	0.238494	0.238494	0.311122	APOE	1
GO:0060004	reflex	1/316	16/18723	0.238494	0.238494	0.311122	ASCL1	1
GO:0060330	regulation of response to interferon-gamma	1/316	16/18723	0.238494	0.238494	0.311122	PPARG	1
GO:0060334	regulation of interferon-gamma-mediated signaling pathway	1/316	16/18723	0.238494	0.238494	0.311122	PPARG	1
GO:0061548	ganglion development	1/316	16/18723	0.238494	0.238494	0.311122	ASCL1	1
GO:0070230	positive regulation of lymphocyte apoptotic process	1/316	16/18723	0.238494	0.238494	0.311122	CCL5	1
GO:0070365	hepatocyte differentiation	1/316	16/18723	0.238494	0.238494	0.311122	ANXA1	1
GO:0071361	cellular response to ethanol	1/316	16/18723	0.238494	0.238494	0.311122	CYBB	1
GO:0090336	positive regulation of brown fat cell differentiation	1/316	16/18723	0.238494	0.238494	0.311122	PTGS2	1
GO:0097202	activation of cysteine-type endopeptidase activity	1/316	16/18723	0.238494	0.238494	0.311122	IFI16	1
GO:0099509	regulation of presynaptic cytosolic calcium ion concentration	1/316	16/18723	0.238494	0.238494	0.311122	CALB1	1
GO:1902165	regulation of intrinsic apoptotic signaling pathway in response to DNA damage by p53 class mediator	1/316	16/18723	0.238494	0.238494	0.311122	CD74	1
GO:1905874	regulation of postsynaptic density organization	1/316	16/18723	0.238494	0.238494	0.311122	LILRB2	1
GO:2000651	positive regulation of sodium ion transmembrane transporter activity	1/316	16/18723	0.238494	0.238494	0.311122	TESC	1
GO:2001267	regulation of cysteine-type endopeptidase activity involved in apoptotic signaling pathway	1/316	16/18723	0.238494	0.238494	0.311122	MMP9	1
GO:0010720	positive regulation of cell development	7/316	298/18723	0.239746	0.239746	0.31259	RAC3/ASCL1/TYROBP/CLEC7A/TLR2/CX3CR1/EPHA4	7
GO:0010212	response to ionizing radiation	4/316	148/18723	0.240605	0.240605	0.313545	CXCL10/PTPRC/IFI16/ANXA1	4
GO:0010332	response to gamma radiation	2/316	56/18723	0.243851	0.243851	0.317105	CXCL10/PTPRC	2
GO:0015800	acidic amino acid transport	2/316	56/18723	0.243851	0.243851	0.317105	SLC1A3/KMO	2
GO:0070534	protein K63-linked ubiquitination	2/316	56/18723	0.243851	0.243851	0.317105	UBE2S/NOD2	2
GO:1990089	response to nerve growth factor	2/316	56/18723	0.243851	0.243851	0.317105	CALCA/CORO1A	2
GO:0016525	negative regulation of angiogenesis	4/316	149/18723	0.244255	0.244255	0.317297	SPINK5/APOH/CXCL10/PPARG	4
GO:0051592	response to calcium ion	4/316	149/18723	0.244255	0.244255	0.317297	CAPN3/FOSB/ALOX5AP/AQP3	4
GO:0062014	negative regulation of small molecule metabolic process	3/316	102/18723	0.247614	0.247614	0.321491	APOE/APOC1/PLEK	3
GO:0002791	regulation of peptide secretion	5/316	200/18723	0.249644	0.249644	0.321584	DPP4/S100A8/CD74/CCL5/NEUROD1	5
GO:0016447	somatic recombination of immunoglobulin gene segments	2/316	57/18723	0.250115	0.250115	0.321584	CD40LG/PTPRC	2
GO:0050879	multicellular organismal movement	2/316	57/18723	0.250115	0.250115	0.321584	ASCL1/TNNT1	2
GO:0050881	musculoskeletal movement	2/316	57/18723	0.250115	0.250115	0.321584	ASCL1/TNNT1	2
GO:0050891	multicellular organismal water homeostasis	2/316	57/18723	0.250115	0.250115	0.321584	AQP3/ATP6V1B1	2
GO:0001780	neutrophil homeostasis	1/316	17/18723	0.251357	0.251357	0.321584	ANXA1	1
GO:0007096	regulation of exit from mitosis	1/316	17/18723	0.251357	0.251357	0.321584	UBE2C	1
GO:0007379	segment specification	1/316	17/18723	0.251357	0.251357	0.321584	MAFB	1
GO:0009151	purine deoxyribonucleotide metabolic process	1/316	17/18723	0.251357	0.251357	0.321584	SAMHD1	1
GO:0009200	deoxyribonucleoside triphosphate metabolic process	1/316	17/18723	0.251357	0.251357	0.321584	SAMHD1	1
GO:0010224	response to UV-B	1/316	17/18723	0.251357	0.251357	0.321584	MFAP4	1
GO:0019885	antigen processing and presentation of endogenous peptide antigen via MHC class I	1/316	17/18723	0.251357	0.251357	0.321584	AZGP1	1
GO:0021513	spinal cord dorsal/ventral patterning	1/316	17/18723	0.251357	0.251357	0.321584	ASCL1	1
GO:0032604	granulocyte macrophage colony-stimulating factor production	1/316	17/18723	0.251357	0.251357	0.321584	RASGRP1	1
GO:0032645	regulation of granulocyte macrophage colony-stimulating factor production	1/316	17/18723	0.251357	0.251357	0.321584	RASGRP1	1
GO:0042772	DNA damage response, signal transduction resulting in transcription	1/316	17/18723	0.251357	0.251357	0.321584	FOXM1	1
GO:0043117	positive regulation of vascular permeability	1/316	17/18723	0.251357	0.251357	0.321584	APOE	1
GO:0043950	positive regulation of cAMP-mediated signaling	1/316	17/18723	0.251357	0.251357	0.321584	SCTR	1
GO:0051797	regulation of hair follicle development	1/316	17/18723	0.251357	0.251357	0.321584	CDH3	1
GO:0070293	renal absorption	1/316	17/18723	0.251357	0.251357	0.321584	AQP3	1
GO:0072673	lamellipodium morphogenesis	1/316	17/18723	0.251357	0.251357	0.321584	PDPN	1
GO:0090494	dopamine uptake	1/316	17/18723	0.251357	0.251357	0.321584	SLC22A3	1
GO:0097067	cellular response to thyroid hormone stimulus	1/316	17/18723	0.251357	0.251357	0.321584	CTSS	1
GO:1901569	fatty acid derivative catabolic process	1/316	17/18723	0.251357	0.251357	0.321584	HPGD	1
GO:1902894	negative regulation of pri-miRNA transcription by RNA polymerase II	1/316	17/18723	0.251357	0.251357	0.321584	PPARG	1
GO:1903818	positive regulation of voltage-gated potassium channel activity	1/316	17/18723	0.251357	0.251357	0.321584	TREM2	1
GO:2000696	regulation of epithelial cell differentiation involved in kidney development	1/316	17/18723	0.251357	0.251357	0.321584	MMP9	1
GO:0043535	regulation of blood vessel endothelial cell migration	4/316	151/18723	0.251593	0.251593	0.321584	PTGS2/APOE/ANXA1/PPARG	4
GO:0071456	cellular response to hypoxia	4/316	151/18723	0.251593	0.251593	0.321584	TREM2/AQP3/PTGS2/CYBB	4
GO:2000181	negative regulation of blood vessel morphogenesis	4/316	151/18723	0.251593	0.251593	0.321584	SPINK5/APOH/CXCL10/PPARG	4
GO:0046425	regulation of receptor signaling pathway via JAK-STAT	3/316	103/18723	0.252137	0.252137	0.322114	PTPRC/CCL5/NEUROD1	3
GO:0090501	RNA phosphodiester bond hydrolysis	4/316	152/18723	0.255279	0.255279	0.32579	RNASE6/SAMHD1/RNASE1/AZGP1	4
GO:1901343	negative regulation of vasculature development	4/316	152/18723	0.255279	0.255279	0.32579	SPINK5/APOH/CXCL10/PPARG	4
GO:0032388	positive regulation of intracellular transport	5/316	202/18723	0.255979	0.255979	0.325979	ITGB2/PTGS2/ITGAM/RAC2/HCLS1	5
GO:0090087	regulation of peptide transport	5/316	202/18723	0.255979	0.255979	0.325979	DPP4/S100A8/CD74/CCL5/NEUROD1	5
GO:0006826	iron ion transport	2/316	58/18723	0.256383	0.256383	0.325979	STEAP4/CP	2
GO:0007405	neuroblast proliferation	2/316	58/18723	0.256383	0.256383	0.325979	ASCL1/CX3CR1	2
GO:0010559	regulation of glycoprotein biosynthetic process	2/316	58/18723	0.256383	0.256383	0.325979	IL33/CCL19	2
GO:1902808	positive regulation of cell cycle G1/S phase transition	2/316	58/18723	0.256383	0.256383	0.325979	AIF1/ANXA1	2
GO:2001244	positive regulation of intrinsic apoptotic signaling pathway	2/316	58/18723	0.256383	0.256383	0.325979	S100A8/S100A9	2
GO:0009743	response to carbohydrate	6/316	253/18723	0.256483	0.256483	0.325979	CPB2/TREM2/PTGS2/CLEC7A/COLEC12/NEUROD1	6
GO:0010631	epithelial cell migration	8/316	357/18723	0.25702	0.25702	0.326494	MMP9/APOH/DPP4/PTGS2/APOE/ANXA1/PPARG/CXCL13	8
GO:0023061	signal release	10/316	463/18723	0.257548	0.257548	0.326996	SV2A/DPP4/LILRB1/SPP1/PLA2G4A/KMO/CCL5/ANXA1/CGA/NEUROD1	10
GO:0000041	transition metal ion transport	3/316	105/18723	0.261221	0.261221	0.327778	STEAP4/SLC31A2/CP	3
GO:0032231	regulation of actin filament bundle assembly	3/316	105/18723	0.261221	0.261221	0.327778	GPR65/PTGER4/PLEK	3
GO:1903362	regulation of cellular protein catabolic process	6/316	255/18723	0.262151	0.262151	0.327778	CDC20/TREM2/LAPTM5/APOE/CTSC/EPHA4	6
GO:0001836	release of cytochrome c from mitochondria	2/316	59/18723	0.262654	0.262654	0.327778	MMP9/MLLT11	2
GO:0006767	water-soluble vitamin metabolic process	2/316	59/18723	0.262654	0.262654	0.327778	VNN2/VNN1	2
GO:0032768	regulation of monooxygenase activity	2/316	59/18723	0.262654	0.262654	0.327778	APOE/CDH3	2
GO:0051055	negative regulation of lipid biosynthetic process	2/316	59/18723	0.262654	0.262654	0.327778	APOE/APOC1	2
GO:2000351	regulation of endothelial cell apoptotic process	2/316	59/18723	0.262654	0.262654	0.327778	CD40LG/CCL2	2
GO:2001258	negative regulation of cation channel activity	2/316	59/18723	0.262654	0.262654	0.327778	MMP9/CLIC2	2
GO:0001666	response to hypoxia	7/316	307/18723	0.262681	0.262681	0.327778	DPP4/TREM2/AQP3/PTGS2/CYBB/CASP1/TLR2	7
GO:0001946	lymphangiogenesis	1/316	18/18723	0.264004	0.264004	0.327778	PDPN	1
GO:0001956	positive regulation of neurotransmitter secretion	1/316	18/18723	0.264004	0.264004	0.327778	KMO	1
GO:0002076	osteoblast development	1/316	18/18723	0.264004	0.264004	0.327778	CLEC5A	1
GO:0002643	regulation of tolerance induction	1/316	18/18723	0.264004	0.264004	0.327778	LILRB2	1
GO:0007250	activation of NF-kappaB-inducing kinase activity	1/316	18/18723	0.264004	0.264004	0.327778	CHI3L1	1
GO:0007549	dosage compensation	1/316	18/18723	0.264004	0.264004	0.327778	XIST	1
GO:0009125	nucleoside monophosphate catabolic process	1/316	18/18723	0.264004	0.264004	0.327778	DPYD	1
GO:0009404	toxin metabolic process	1/316	18/18723	0.264004	0.264004	0.327778	CYP3A5	1
GO:0010985	negative regulation of lipoprotein particle clearance	1/316	18/18723	0.264004	0.264004	0.327778	APOC1	1
GO:0015732	prostaglandin transport	1/316	18/18723	0.264004	0.264004	0.327778	PLA2G4A	1
GO:0019896	axonal transport of mitochondrion	1/316	18/18723	0.264004	0.264004	0.327778	UCHL1	1
GO:0021511	spinal cord patterning	1/316	18/18723	0.264004	0.264004	0.327778	ASCL1	1
GO:0021534	cell proliferation in hindbrain	1/316	18/18723	0.264004	0.264004	0.327778	C5AR1	1
GO:0030206	chondroitin sulfate biosynthetic process	1/316	18/18723	0.264004	0.264004	0.327778	DSE	1
GO:0031643	positive regulation of myelination	1/316	18/18723	0.264004	0.264004	0.327778	ITGAX	1
GO:0031649	heat generation	1/316	18/18723	0.264004	0.264004	0.327778	PTGS2	1
GO:0032305	positive regulation of icosanoid secretion	1/316	18/18723	0.264004	0.264004	0.327778	PLA2G4A	1
GO:0032634	interleukin-5 production	1/316	18/18723	0.264004	0.264004	0.327778	SCGB1A1	1
GO:0032674	regulation of interleukin-5 production	1/316	18/18723	0.264004	0.264004	0.327778	SCGB1A1	1
GO:0044247	cellular polysaccharide catabolic process	1/316	18/18723	0.264004	0.264004	0.327778	AOAH	1
GO:0045623	negative regulation of T-helper cell differentiation	1/316	18/18723	0.264004	0.264004	0.327778	ANXA1	1
GO:0045953	negative regulation of natural killer cell mediated cytotoxicity	1/316	18/18723	0.264004	0.264004	0.327778	LILRB1	1
GO:0045956	positive regulation of calcium ion-dependent exocytosis	1/316	18/18723	0.264004	0.264004	0.327778	CDK5R2	1
GO:0046851	negative regulation of bone remodeling	1/316	18/18723	0.264004	0.264004	0.327778	CALCA	1
GO:0048535	lymph node development	1/316	18/18723	0.264004	0.264004	0.327778	PDPN	1
GO:0055070	copper ion homeostasis	1/316	18/18723	0.264004	0.264004	0.327778	SLC31A2	1
GO:0060391	positive regulation of SMAD protein signal transduction	1/316	18/18723	0.264004	0.264004	0.327778	PPARG	1
GO:0060546	negative regulation of necroptotic process	1/316	18/18723	0.264004	0.264004	0.327778	BIRC3	1
GO:0060973	cell migration involved in heart development	1/316	18/18723	0.264004	0.264004	0.327778	FLRT3	1
GO:0071318	cellular response to ATP	1/316	18/18723	0.264004	0.264004	0.327778	PTGS2	1
GO:0072234	metanephric nephron tubule development	1/316	18/18723	0.264004	0.264004	0.327778	CALB1	1
GO:0090493	catecholamine uptake	1/316	18/18723	0.264004	0.264004	0.327778	SLC22A3	1
GO:1900225	regulation of NLRP3 inflammasome complex assembly	1/316	18/18723	0.264004	0.264004	0.327778	TREM2	1
GO:1902683	regulation of receptor localization to synapse	1/316	18/18723	0.264004	0.264004	0.327778	TYROBP	1
GO:0090132	epithelium migration	8/316	360/18723	0.264146	0.264146	0.32779	MMP9/APOH/DPP4/PTGS2/APOE/ANXA1/PPARG/CXCL13	8
GO:0006766	vitamin metabolic process	3/316	106/18723	0.265778	0.265778	0.329484	VNN2/VNN1/CYP27A1	3
GO:1905477	positive regulation of protein localization to membrane	3/316	106/18723	0.265778	0.265778	0.329484	ITGB2/TREM2/ITGAM	3
GO:0010970	transport along microtubule	4/316	155/18723	0.266401	0.266401	0.330091	RASGRP1/UCHL1/NEFH/IFT57	4
GO:0031102	neuron projection regeneration	2/316	60/18723	0.268926	0.268926	0.332885	SPP1/EPHA4	2
GO:0042306	regulation of protein import into nucleus	2/316	60/18723	0.268926	0.268926	0.332885	PTGS2/HCLS1	2
GO:0010927	cellular component assembly involved in morphogenesis	3/316	107/18723	0.270345	0.270345	0.334116	CAPN3/TNNT1/TLR2	3
GO:0042303	molting cycle	3/316	107/18723	0.270345	0.270345	0.334116	SPINK5/PTGS2/CDH3	3
GO:0042633	hair cycle	3/316	107/18723	0.270345	0.270345	0.334116	SPINK5/PTGS2/CDH3	3
[truncated: 1,424 more rows]

## Sheet: CC
Supplementary Table 5. The GO CC enrichment analysis for the differentially expressed genes between the three COMAR Clusters.
ID	Description	GeneRatio	BgRatio	pvalue	p.adjust	qvalue	geneID	Count
GO:0009897	external side of plasma membrane	36/328	421/19550	1.00579e-15	1.00579e-15	2.29744e-13	CD40LG/CD1C/HHLA2/FCER1G/CD14/CD163/LILRB1/CD33/ITGB2/CXCL10/TLR8/CXCL9/ITGAM/CD74/MSR1/CCR5/CD86/CSF2RA/FCGR2B/CD4/PTPRC/ITGAX/CCR1/FOLR2/CCRL2/BTN3A3/CD2/CLEC2B/CD69/TRBC1/LY75/LAG3/ANXA1/CX3CR1/AZGP1/CRLF1	36
GO:0042613	MHC class II protein complex	10/328	17/19550	2.70194e-14	2.70194e-14	3.0859e-12	HLA-DQB2/HLA-DQB1/HLA-DRA/HLA-DPA1/HLA-DMB/CD74/HLA-DPB1/HLA-DMA/HLA-DOB/HLA-DRB4	10
GO:0030139	endocytic vesicle	28/328	336/19550	3.37162e-12	3.37162e-12	2.30207e-10	TLR7/DPP4/SFTPD/HLA-DQB2/HLA-DQB1/SFTPC/CD163/FCGR1B/MARCO/SFTPB/HLA-DRA/NCF2/HLA-DPA1/CYBB/TLR1/CD74/MSR1/CTSS/APOE/TLR2/CD4/HLA-DPB1/NCF1/RAC2/NOD2/CORO1A/COLEC12/HLA-DRB4	28
GO:0042611	MHC protein complex	10/328	25/19550	4.03127e-12	4.03127e-12	2.30207e-10	HLA-DQB2/HLA-DQB1/HLA-DRA/HLA-DPA1/HLA-DMB/CD74/HLA-DPB1/HLA-DMA/HLA-DOB/HLA-DRB4	10
GO:0030666	endocytic vesicle membrane	19/328	193/19550	6.92654e-10	6.92654e-10	3.16434e-08	HLA-DQB2/HLA-DQB1/CD163/FCGR1B/MARCO/HLA-DRA/HLA-DPA1/CYBB/TLR1/CD74/MSR1/APOE/TLR2/CD4/HLA-DPB1/RAC2/CORO1A/COLEC12/HLA-DRB4	19
GO:0070820	tertiary granule	17/328	164/19550	2.52075e-09	2.52075e-09	9.00163e-08	OLR1/MMP9/CEACAM8/FCER1G/LILRB2/CD33/ITGB2/LAIR1/ITGAM/LYZ/CYBB/CD53/NCKAP1L/CTSS/ITGAX/CLEC5A/CHIT1	17
GO:0070821	tertiary granule membrane	12/328	73/19550	2.99439e-09	2.99439e-09	9.00163e-08	OLR1/CEACAM8/FCER1G/LILRB2/CD33/ITGB2/LAIR1/ITGAM/CYBB/CD53/ITGAX/CLEC5A	12
GO:0030667	secretory granule membrane	23/328	311/19550	3.15264e-09	3.15264e-09	9.00163e-08	OLR1/CEACAM8/FCER1G/CD14/LILRB3/TYROBP/LILRB2/CD33/C3AR1/ITGB2/LAIR1/ITGAM/FCGR2A/CYBB/CD53/NCKAP1L/C5AR1/TLR2/PTPRC/ITGAX/CLEC5A/IQGAP2/VNN1	23
GO:0045334	clathrin-coated endocytic vesicle	13/328	91/19550	3.89887e-09	3.89887e-09	9.89539e-08	SFTPD/HLA-DQB2/HLA-DQB1/SFTPC/FCGR1B/SFTPB/HLA-DRA/HLA-DPA1/CD74/APOE/CD4/HLA-DPB1/HLA-DRB4	13
GO:0030669	clathrin-coated endocytic vesicle membrane	10/328	72/19550	3.28953e-07	3.28953e-07	7.51399e-06	HLA-DQB2/HLA-DQB1/FCGR1B/HLA-DRA/HLA-DPA1/CD74/APOE/CD4/HLA-DPB1/HLA-DRB4	10
GO:0071556	integral component of lumenal side of endoplasmic reticulum membrane	7/328	29/19550	3.98906e-07	3.98906e-07	7.59321e-06	HLA-DQB2/HLA-DQB1/HLA-DRA/HLA-DPA1/CD74/HLA-DPB1/HLA-DRB4	7
GO:0098553	lumenal side of endoplasmic reticulum membrane	7/328	29/19550	3.98906e-07	3.98906e-07	7.59321e-06	HLA-DQB2/HLA-DQB1/HLA-DRA/HLA-DPA1/CD74/HLA-DPB1/HLA-DRB4	7
GO:0042581	specific granule	14/328	160/19550	5.40139e-07	5.40139e-07	9.49071e-06	OLR1/CEACAM8/CD33/C3AR1/ITGB2/LAIR1/ITGAM/LYZ/CYBB/CD53/DOCK2/CLEC5A/CHIT1/CHI3L1	14
GO:0098576	lumenal side of membrane	7/328	36/19550	1.92886e-06	1.92886e-06	3.14708e-05	HLA-DQB2/HLA-DQB1/HLA-DRA/HLA-DPA1/CD74/HLA-DPB1/HLA-DRB4	7
GO:0035579	specific granule membrane	10/328	91/19550	2.97571e-06	2.97571e-06	4.38327e-05	OLR1/CEACAM8/CD33/C3AR1/ITGB2/LAIR1/ITGAM/CYBB/CD53/CLEC5A	10
GO:0101002	ficolin-1-rich granule	14/328	185/19550	3.07031e-06	3.07031e-06	4.38327e-05	MNDA/MMP9/FCER1G/LILRB2/ITGB2/HK3/FGL2/NCKAP1L/CTSS/ITGAX/GMFG/BIN2/CFD/SERPINA1	14
GO:0045121	membrane raft	19/328	335/19550	4.24839e-06	4.24839e-06	5.39123e-05	OLR1/TFPI/BIRC3/DPP4/CD14/MS4A4A/ITGB2/TREM2/PDPN/PTGS2/ITGAM/HCK/LCP2/TLR1/TLR2/CD4/PTPRC/SELPLG/CD2	19
GO:0098857	membrane microdomain	19/328	335/19550	4.24839e-06	4.24839e-06	5.39123e-05	OLR1/TFPI/BIRC3/DPP4/CD14/MS4A4A/ITGB2/TREM2/PDPN/PTGS2/ITGAM/HCK/LCP2/TLR1/TLR2/CD4/PTPRC/SELPLG/CD2	19
GO:0001891	phagocytic cup	6/328	28/19550	5.87824e-06	5.87824e-06	7.06692e-05	AIF1/LCP1/ARHGAP25/BIN2/CORO1A/ANXA1	6
GO:0034774	secretory granule lumen	18/328	322/19550	9.27561e-06	9.27561e-06	0.000105937	MNDA/APOH/HK3/S100A8/S100A9/LYZ/DOCK2/SRGN/GMFG/CTSC/FGR/F13A1/BIN2/CHIT1/CFD/SERPINA1/CHI3L1/PCSK1	18
GO:0060205	cytoplasmic vesicle lumen	18/328	325/19550	1.05224e-05	1.05224e-05	0.000113565	MNDA/APOH/HK3/S100A8/S100A9/LYZ/DOCK2/SRGN/GMFG/CTSC/FGR/F13A1/BIN2/CHIT1/CFD/SERPINA1/CHI3L1/PCSK1	18
GO:0062023	collagen-containing extracellular matrix	21/328	425/19550	1.12524e-05	1.12524e-05	0.000113565	IL7/MMP9/APOH/MFAP4/C1QA/C1QB/S100A8/ADAMDEC1/S100A9/FGL2/CTSS/APOE/CTSC/F13A1/CPA3/ANXA1/TPSAB1/TPSB2/SERPINA1/FGL1/AZGP1	21
GO:0031983	vesicle lumen	18/328	327/19550	1.1435e-05	1.1435e-05	0.000113565	MNDA/APOH/HK3/S100A8/S100A9/LYZ/DOCK2/SRGN/GMFG/CTSC/FGR/F13A1/BIN2/CHIT1/CFD/SERPINA1/CHI3L1/PCSK1	18
GO:0005765	lysosomal membrane	20/328	395/19550	1.28129e-05	1.28129e-05	0.00011707	TLR7/CEACAM8/DPP4/HLA-DQB2/HLA-DQB1/C3AR1/TLR8/LAPTM5/SLC15A3/HLA-DRA/HLA-DPA1/HLA-DMB/CD74/HLA-DPB1/HLA-DMA/VNN1/HLA-DOB/MCOLN3/CP/HLA-DRB4	20
GO:0098852	lytic vacuole membrane	20/328	395/19550	1.28129e-05	1.28129e-05	0.00011707	TLR7/CEACAM8/DPP4/HLA-DQB2/HLA-DQB1/C3AR1/TLR8/LAPTM5/SLC15A3/HLA-DRA/HLA-DPA1/HLA-DMB/CD74/HLA-DPB1/HLA-DMA/VNN1/HLA-DOB/MCOLN3/CP/HLA-DRB4	20
GO:0005774	vacuolar membrane	21/328	444/19550	2.16049e-05	2.16049e-05	0.000189808	TLR7/CEACAM8/DPP4/HLA-DQB2/HLA-DQB1/C3AR1/TLR8/LAPTM5/SLC15A3/HLA-DRA/HLA-DPA1/HLA-DMB/CD74/HLA-DPB1/HLA-DMA/VNN1/HLA-DOB/MCOLN3/CP/ATP6V1B1/HLA-DRB4	21
GO:0030665	clathrin-coated vesicle membrane	10/328	116/19550	2.6104e-05	2.6104e-05	0.000211697	HLA-DQB2/HLA-DQB1/FCGR1B/HLA-DRA/HLA-DPA1/CD74/APOE/CD4/HLA-DPB1/HLA-DRB4	10
GO:0034358	plasma lipoprotein particle	6/328	36/19550	2.71437e-05	2.71437e-05	0.000211697	APOH/MSR1/APOE/APOC1/PLA2G7/APOBR	6
GO:1990777	lipoprotein particle	6/328	36/19550	2.71437e-05	2.71437e-05	0.000211697	APOH/MSR1/APOE/APOC1/PLA2G7/APOBR	6
GO:0030136	clathrin-coated vesicle	13/328	196/19550	2.83515e-05	2.83515e-05	0.000211697	SFTPD/HLA-DQB2/HLA-DQB1/SFTPC/FCGR1B/SFTPB/HLA-DRA/HLA-DPA1/CD74/APOE/CD4/HLA-DPB1/HLA-DRB4	13
GO:0030134	COPII-coated ER to Golgi transport vesicle	9/328	94/19550	2.87303e-05	2.87303e-05	0.000211697	HLA-DQB2/HLA-DQB1/HLA-DRA/HLA-DPA1/CD74/HLA-DPB1/CTSC/SERPINA1/HLA-DRB4	9
GO:0032994	protein-lipid complex	6/328	39/19550	4.35831e-05	4.35831e-05	0.000311103	APOH/MSR1/APOE/APOC1/PLA2G7/APOBR	6
GO:0034362	low-density lipoprotein particle	4/328	13/19550	4.9352e-05	4.9352e-05	0.00033156	MSR1/APOE/PLA2G7/APOBR	4
GO:0042627	chylomicron	4/328	13/19550	4.9352e-05	4.9352e-05	0.00033156	APOH/APOE/APOC1/APOBR	4
GO:0012507	ER to Golgi transport vesicle membrane	7/328	62/19550	7.82387e-05	7.82387e-05	0.000510611	HLA-DQB2/HLA-DQB1/HLA-DRA/HLA-DPA1/CD74/HLA-DPB1/HLA-DRB4	7
GO:0045335	phagocytic vesicle	10/328	137/19550	0.00010768	0.00010768	0.000683234	TLR7/NCF2/CYBB/TLR1/CTSS/TLR2/NCF1/RAC2/NOD2/CORO1A	10
GO:0031225	anchored component of membrane	11/328	170/19550	0.000144925	0.000144925	0.000894701	TFPI/CEACAM8/CD14/FOLR2/CD52/CD2/NOD2/VNN2/DPEP2/VNN1/LY6D	11
GO:0044853	plasma membrane raft	9/328	116/19550	0.000149262	0.000149262	0.000897225	TFPI/MS4A4A/ITGB2/TREM2/PTGS2/ITGAM/HCK/LCP2/SELPLG	9
GO:0030135	coated vesicle	15/328	299/19550	0.000171855	0.000171855	0.00100655	SFTPD/HLA-DQB2/HLA-DQB1/SFTPC/FCGR1B/SFTPB/HLA-DRA/HLA-DPA1/CD74/APOE/CD4/HLA-DPB1/CTSC/SERPINA1/HLA-DRB4	15
GO:1904813	ficolin-1-rich granule lumen	9/328	124/19550	0.000247201	0.000247201	0.00141165	MNDA/MMP9/HK3/FGL2/CTSS/GMFG/BIN2/CFD/SERPINA1	9
GO:0034361	very-low-density lipoprotein particle	4/328	20/19550	0.000304766	0.000304766	0.0016575	APOH/APOE/APOC1/APOBR	4
GO:0034385	triglyceride-rich plasma lipoprotein particle	4/328	20/19550	0.000304766	0.000304766	0.0016575	APOH/APOE/APOC1/APOBR	4
GO:0005884	actin filament	8/328	114/19550	0.000679673	0.000679673	0.0036105	RAC3/AIF1/HCK/LCP1/RAC2/HCLS1/CORO1A/ANXA1	8
GO:0001772	immunological synapse	5/328	44/19550	0.000818795	0.000818795	0.00425068	HLA-DRA/CD53/CD37/CRTAM/CORO1A	5
GO:0030662	coated vesicle membrane	10/328	181/19550	0.000994093	0.000994093	0.00499757	HLA-DQB2/HLA-DQB1/FCGR1B/HLA-DRA/HLA-DPA1/CD74/APOE/CD4/HLA-DPB1/HLA-DRB4	10
GO:0034364	high-density lipoprotein particle	4/328	27/19550	0.00100642	0.00100642	0.00499757	APOH/APOE/APOC1/PLA2G7	4
GO:0032588	trans-Golgi network membrane	7/328	100/19550	0.0014818	0.0014818	0.00706577	HLA-DQB2/HLA-DQB1/HLA-DRA/HLA-DPA1/CD74/HLA-DPB1/HLA-DRB4	7
GO:0043020	NADPH oxidase complex	3/328	14/19550	0.00148479	0.00148479	0.00706577	NCF2/CYBB/NCF1	3
GO:0030176	integral component of endoplasmic reticulum membrane	9/328	162/19550	0.00169349	0.00169349	0.00782013	ELOVL4/HLA-DQB2/HLA-DQB1/HLA-DRA/HLA-DPA1/CD74/HLA-DPB1/RTN1/HLA-DRB4	9
GO:0008305	integrin complex	4/328	31/19550	0.00171178	0.00171178	0.00782013	ITGB2/ITGAM/ITGAX/ITGB7	4
GO:0030027	lamellipodium	10/328	202/19550	0.00225179	0.00225179	0.0100854	RAC3/PTPN13/DPP4/AIF1/SORBS2/PDPN/TESC/RAC2/IQGAP2/CORO1A	10
GO:0031227	intrinsic component of endoplasmic reticulum membrane	9/328	170/19550	0.00235276	0.00235276	0.010335	ELOVL4/HLA-DQB2/HLA-DQB1/HLA-DRA/HLA-DPA1/CD74/HLA-DPB1/RTN1/HLA-DRB4	9
GO:0042599	lamellar body	3/328	17/19550	0.00267229	0.00267229	0.0115171	SPINK5/SFTPC/SFTPB	3
GO:0098636	protein complex involved in cell adhesion	4/328	36/19550	0.00300084	0.00300084	0.0125573	ITGB2/ITGAM/ITGAX/ITGB7	4
GO:0005770	late endosome	12/328	282/19550	0.00302358	0.00302358	0.0125573	SFTPD/SFTPC/SFTPB/HLA-DRA/HLA-DMB/CD74/CTSS/SIGLEC1/SLC31A2/HLA-DMA/MCOLN3/HLA-DRB4	12
GO:0005581	collagen trimer	6/328	87/19550	0.00344564	0.00344564	0.0140546	SFTPD/C1QA/C1QB/MARCO/MSR1/COLEC12	6
GO:0101003	ficolin-1-rich granule membrane	5/328	61/19550	0.00355857	0.00355857	0.0142606	FCER1G/LILRB2/ITGB2/NCKAP1L/ITGAX	5
GO:0005680	anaphase-promoting complex	3/328	21/19550	0.00497401	0.00497401	0.0195891	UBE2S/UBE2C/CDC20	3
GO:0032587	ruffle membrane	6/328	99/19550	0.00647426	0.00647426	0.0250654	AIF1/PDPN/TESC/LCP1/FGR/PLEK	6
GO:0031901	early endosome membrane	8/328	173/19550	0.008963	0.008963	0.0337855	STEAP4/HSD17B6/FCGR1B/GPNMB/HLA-DRA/ANXA1/MCOLN3/EPHA4	8
GO:0030670	phagocytic vesicle membrane	5/328	76/19550	0.00902244	0.00902244	0.0337855	CYBB/TLR1/TLR2/RAC2/CORO1A	5
GO:0030658	transport vesicle membrane	9/328	212/19550	0.00978266	0.00978266	0.0360414	SV2A/HLA-DQB2/HLA-DQB1/HLA-DRA/HLA-DPA1/CD74/HLA-DPB1/ATP6V1B1/HLA-DRB4	9
GO:0030133	transport vesicle	14/328	412/19550	0.0101478	0.0101478	0.0362573	IL33/SV2A/HLA-DQB2/HLA-DQB1/HCK/LAPTM5/HLA-DRA/HLA-DPA1/CD74/HLA-DPB1/CPA3/ATP6V1B1/PCSK1/HLA-DRB4	14
GO:0036019	endolysosome	3/328	27/19550	0.0101587	0.0101587	0.0362573	TLR7/TLR8/CTSS	3
GO:0031313	extrinsic component of endosome membrane	2/328	10/19550	0.0115533	0.0115533	0.0399852	SNX10/ANXA1	2
GO:0097197	tetraspanin-enriched microdomain	2/328	10/19550	0.0115533	0.0115533	0.0399852	PDPN/SAMHD1	2
GO:0009925	basal plasma membrane	10/328	257/19550	0.0118253	0.0118253	0.0403156	HPGD/ABCC3/AQP9/PDPN/AQP3/SLC1A3/C5AR1/NOD2/ANXA1/ATP6V1B1	10
GO:0031252	cell leading edge	14/328	422/19550	0.0123129	0.0123129	0.0413606	RAC3/PTPN13/DPP4/AIF1/SORBS2/PDPN/TESC/LCP1/SAMSN1/RAC2/FGR/IQGAP2/PLEK/CORO1A	14
GO:1904724	tertiary granule lumen	4/328	55/19550	0.0135605	0.0135605	0.0448912	MMP9/LYZ/CTSS/CHIT1	4
GO:0019774	proteasome core complex, beta-subunit complex	2/328	11/19550	0.0139655	0.0139655	0.0455715	PSMB8/PSMB9	2
GO:0016323	basolateral plasma membrane	9/328	231/19550	0.0163675	0.0163675	0.0526576	HPGD/ABCC3/AQP9/PDPN/AQP3/C5AR1/NOD2/ANXA1/ATP6V1B1	9
GO:0045178	basal part of cell	10/328	276/19550	0.018574	0.018574	0.0589262	HPGD/ABCC3/AQP9/PDPN/AQP3/SLC1A3/C5AR1/NOD2/ANXA1/ATP6V1B1	10
GO:0035580	specific granule lumen	4/328	62/19550	0.0202593	0.0202593	0.0633925	LYZ/DOCK2/CHIT1/CHI3L1	4
GO:0031904	endosome lumen	3/328	35/19550	0.0206079	0.0206079	0.0636117	SFTPC/SFTPB/CTSS	3
GO:0046658	anchored component of plasma membrane	4/328	63/19550	0.0213554	0.0213554	0.0650404	CD14/FOLR2/CD2/NOD2	4
GO:0005771	multivesicular body	4/328	64/19550	0.0224872	0.0224872	0.0675861	SFTPD/SFTPC/SFTPB/CD74	4
GO:0031093	platelet alpha granule lumen	4/328	67/19550	0.0260989	0.0260989	0.0774225	SRGN/F13A1/CFD/SERPINA1	4
GO:0001726	ruffle	7/328	178/19550	0.0308974	0.0308974	0.090475	AIF1/PDPN/TESC/LCP1/SAMSN1/FGR/PLEK	7
GO:0005802	trans-Golgi network	9/328	259/19550	0.031291	0.031291	0.090475	GSAP/HLA-DQB2/HLA-DQB1/MS4A6A/HLA-DRA/HLA-DPA1/CD74/HLA-DPB1/HLA-DRB4	9
GO:0001518	voltage-gated sodium channel complex	2/328	17/19550	0.032327	0.032327	0.0906487	SCN1A/SCN3A	2
GO:0005767	secondary lysosome	2/328	17/19550	0.032327	0.032327	0.0906487	NCF2/NCF1	2
GO:0031256	leading edge membrane	7/328	180/19550	0.0325416	0.0325416	0.0906487	DPP4/AIF1/PDPN/TESC/LCP1/FGR/PLEK	7
GO:0000152	nuclear ubiquitin ligase complex	3/328	42/19550	0.0331934	0.0331934	0.0913501	UBE2S/UBE2C/CDC20	3
GO:0005769	early endosome	12/328	394/19550	0.0347996	0.0347996	0.0946304	STEAP4/HSD17B6/FCGR1B/GPNMB/HLA-DRA/APOE/SIGLEC1/CD4/CORO1A/ANXA1/MCOLN3/EPHA4	12
GO:0036020	endolysosome membrane	2/328	18/19550	0.0359719	0.0359719	0.0966676	TLR7/TLR8	2
GO:0001533	cornified envelope	3/328	45/19550	0.0395642	0.0395642	0.105085	SCEL/CSTA/ANXA1	3
GO:0005839	proteasome core complex	2/328	20/19550	0.0437058	0.0437058	0.113447	PSMB8/PSMB9	2
GO:0031362	anchored component of external side of plasma membrane	2/328	20/19550	0.0437058	0.0437058	0.113447	CD14/FOLR2	2
GO:0005766	primary lysosome	6/328	155/19550	0.0468898	0.0468898	0.119007	MNDA/CEACAM8/C3AR1/LYZ/CTSC/VNN1	6
GO:0042582	azurophil granule	6/328	155/19550	0.0468898	0.0468898	0.119007	MNDA/CEACAM8/C3AR1/LYZ/CTSC/VNN1	6
GO:0005791	rough endoplasmic reticulum	4/328	82/19550	0.0491486	0.0491486	0.123369	SFTPD/SCGB1A1/CYBB/NCF1	4
GO:0031258	lamellipodium membrane	2/328	22/19550	0.0519923	0.0519923	0.129088	DPP4/PDPN	2
GO:0031312	extrinsic component of organelle membrane	3/328	52/19550	0.0566296	0.0566296	0.13909	SNX10/ANXA1/ATP6V1B1	3
GO:0031233	intrinsic component of external side of plasma membrane	2/328	24/19550	0.0607862	0.0607862	0.147711	CD14/FOLR2	2
GO:0031301	integral component of organelle membrane	11/328	387/19550	0.062869	0.062869	0.151164	SV2A/ELOVL4/HLA-DQB2/HLA-DQB1/HLA-DRA/HLA-DPA1/CD74/HLA-DPB1/RTN1/FAR2/HLA-DRB4	11
GO:0031091	platelet alpha granule	4/328	91/19550	0.0669908	0.0669908	0.159397	SRGN/F13A1/CFD/SERPINA1	4
GO:0034706	sodium channel complex	2/328	26/19550	0.0700449	0.0700449	0.164946	SCN1A/SCN3A	2
GO:0005775	vacuolar lumen	6/328	174/19550	0.0734341	0.0734341	0.168125	MNDA/LYZ/LIPA/CD74/CTSS/CTSC	6
GO:0035577	azurophil granule membrane	3/328	58/19550	0.0735797	0.0735797	0.168125	CEACAM8/C3AR1/VNN1	3
GO:0098802	plasma membrane signaling receptor complex	9/328	306/19550	0.0738901	0.0738901	0.168125	TRAT1/ITGB2/ITGAM/TLR1/TLR2/CD4/ITGAX/ITGB7/TRBC1	9
GO:0005911	cell-cell junction	13/328	494/19550	0.0743389	0.0743389	0.168125	SV2A/FLRT3/DPP4/PDZD2/AQP3/LCP2/CD53/CD2/CORO1A/ANXA1/CTNND2/EPHA4/CDH3	13
GO:0019898	extrinsic component of membrane	9/328	309/19550	0.0774391	0.0774391	0.173419	RGS1/HCK/SNX10/NCF1/FGR/ANXA1/ATP6V1B1/CDH3/MUC16	9
GO:0044295	axonal growth cone	2/328	28/19550	0.0797279	0.0797279	0.176811	FLRT3/EPHA4	2
GO:0002102	podosome	2/328	29/19550	0.0847164	0.0847164	0.186067	LCP1/BIN2	2
GO:0044306	neuron projection terminus	5/328	141/19550	0.08918	0.08918	0.194006	UCHL1/FLRT3/CALCA/CALB1/EPHA4	5
GO:0031300	intrinsic component of organelle membrane	11/328	417/19550	0.0941557	0.0941557	0.202898	SV2A/ELOVL4/HLA-DQB2/HLA-DQB1/HLA-DRA/HLA-DPA1/CD74/HLA-DPB1/RTN1/FAR2/HLA-DRB4	11
GO:0031902	late endosome membrane	5/328	146/19550	0.0997166	0.0997166	0.210902	HLA-DRA/HLA-DMB/HLA-DMA/MCOLN3/HLA-DRB4	5
GO:0072562	blood microparticle	5/328	146/19550	0.0997166	0.0997166	0.210902	C4BPA/C1QB/APOE/F13A1/CP	5
GO:0030175	filopodium	4/328	107/19550	0.10576	0.10576	0.221631	PDPN/LCP1/IQGAP2/EPHA4	4
GO:0098685	Schaffer collateral - CA1 synapse	3/328	78/19550	0.143188	0.143188	0.297338	NEFH/SRGN/EPHA4	3
GO:0030864	cortical actin cytoskeleton	3/328	79/19550	0.147109	0.147109	0.302727	HCLS1/CORO1A/CALB1	3
GO:0043679	axon terminus	4/328	122/19550	0.149367	0.149367	0.304631	FLRT3/CALCA/CALB1/EPHA4	4
GO:0033180	proton-transporting V-type ATPase, V1 domain	1/328	10/19550	0.155692	0.155692	0.314719	ATP6V1B1	1
GO:0009898	cytoplasmic side of plasma membrane	5/328	172/19550	0.163575	0.163575	0.323338	RGS1/HCK/PTPRC/FGR/CD2	5
GO:0005925	focal adhesion	10/328	418/19550	0.166889	0.166889	0.323338	FLRT3/DPP4/ITGB2/SORBS2/HCK/LCP1/PTPRC/RAC2/ITGB7/ANXA1	10
GO:0005901	caveola	3/328	84/19550	0.167212	0.167212	0.323338	TFPI/PTGS2/HCK	3
GO:0098858	actin-based cell projection	6/328	221/19550	0.168385	0.168385	0.323338	PDPN/LCP1/IQGAP2/CALB1/ATP6V1B1/EPHA4	6
GO:0019897	extrinsic component of plasma membrane	5/328	174/19550	0.169053	0.169053	0.323338	RGS1/HCK/FGR/ANXA1/CDH3	5
GO:0002178	palmitoyltransferase complex	1/328	11/19550	0.169864	0.169864	0.323338	SPTLC3	1
GO:0099523	presynaptic cytosol	1/328	11/19550	0.169864	0.169864	0.323338	CALB1	1
GO:0030055	cell-substrate junction	10/328	425/19550	0.179109	0.179109	0.333204	FLRT3/DPP4/ITGB2/SORBS2/HCK/LCP1/PTPRC/RAC2/ITGB7/ANXA1	10
GO:0001527	microfibril	1/328	12/19550	0.1838	0.1838	0.333204	MFAP4	1
GO:0018995	host cellular component	1/328	12/19550	0.1838	0.1838	0.333204	IFIT1	1
GO:0031209	SCAR complex	1/328	12/19550	0.1838	0.1838	0.333204	NCKAP1L	1
GO:0032009	early phagosome	1/328	12/19550	0.1838	0.1838	0.333204	TLR7	1
GO:0043657	host cell	1/328	12/19550	0.1838	0.1838	0.333204	IFIT1	1
GO:0030427	site of polarized growth	5/328	183/19550	0.194549	0.194549	0.340482	RAC3/FLRT3/HCLS1/CDK5R2/EPHA4	5
GO:0005902	microvillus	3/328	91/19550	0.19658	0.19658	0.340482	PDPN/IQGAP2/ATP6V1B1	3
GO:0035578	azurophil granule lumen	3/328	91/19550	0.19658	0.19658	0.340482	MNDA/LYZ/CTSC	3
GO:0001931	uropod	1/328	13/19550	0.197502	0.197502	0.340482	SELPLG	1
GO:0031254	cell trailing edge	1/328	13/19550	0.197502	0.197502	0.340482	SELPLG	1
GO:0044292	dendrite terminus	1/328	13/19550	0.197502	0.197502	0.340482	IFT57	1
GO:0098791	Golgi apparatus subcompartment	9/328	384/19550	0.198248	0.198248	0.340482	GSAP/HLA-DQB2/HLA-DQB1/MS4A6A/HLA-DRA/HLA-DPA1/CD74/HLA-DPB1/HLA-DRB4	9
GO:0031089	platelet dense granule lumen	1/328	14/19550	0.210975	0.210975	0.359635	APOH	1
GO:0043202	lysosomal lumen	3/328	97/19550	0.222665	0.222665	0.373847	LIPA/CD74/CTSS	3
GO:0005779	integral component of peroxisomal membrane	1/328	15/19550	0.224222	0.224222	0.373847	FAR2	1
GO:0031231	intrinsic component of peroxisomal membrane	1/328	15/19550	0.224222	0.224222	0.373847	FAR2	1
GO:0031253	cell projection membrane	8/328	346/19550	0.226836	0.226836	0.375465	SLC34A2/DPP4/AIF1/PDPN/TESC/LCP1/FGR/PLEK	8
GO:0043195	terminal bouton	2/328	55/19550	0.235557	0.235557	0.384343	CALCA/CALB1	2
GO:0098562	cytoplasmic side of membrane	5/328	197/19550	0.236605	0.236605	0.384343	RGS1/HCK/PTPRC/FGR/CD2	5
GO:0043194	axon initial segment	1/328	16/19550	0.237248	0.237248	0.384343	CNGA3	1
GO:0031234	extrinsic component of cytoplasmic side of plasma membrane	3/328	101/19550	0.240418	0.240418	0.386737	RGS1/HCK/FGR	3
GO:0030992	intraciliary transport particle B	1/328	17/19550	0.250055	0.250055	0.388557	IFT57	1
GO:0031527	filopodium membrane	1/328	17/19550	0.250055	0.250055	0.388557	PDPN	1
GO:0043083	synaptic cleft	1/328	17/19550	0.250055	0.250055	0.388557	APOE	1
GO:0061702	inflammasome complex	1/328	17/19550	0.250055	0.250055	0.388557	CASP1	1
GO:0099524	postsynaptic cytosol	1/328	17/19550	0.250055	0.250055	0.388557	CALB1	1
GO:0005938	cell cortex	7/328	308/19550	0.260592	0.260592	0.3947	RAC3/SPINK5/RAC2/HCLS1/BIN2/CORO1A/CALB1	7
GO:0033162	melanosome membrane	1/328	18/19550	0.262648	0.262648	0.3947	GPNMB	1
GO:0033178	proton-transporting two-sector ATPase complex, catalytic domain	1/328	18/19550	0.262648	0.262648	0.3947	ATP6V1B1	1
GO:0045009	chitosome	1/328	18/19550	0.262648	0.262648	0.3947	GPNMB	1
GO:0090741	pigment granule membrane	1/328	18/19550	0.262648	0.262648	0.3947	GPNMB	1
GO:0000502	proteasome complex	2/328	60/19550	0.266693	0.266693	0.395112	PSMB8/PSMB9	2
GO:0034451	centriolar satellite	3/328	107/19550	0.267454	0.267454	0.395112	TRAT1/PDZD2/CD86	3
GO:0030863	cortical cytoskeleton	3/328	108/19550	0.271997	0.271997	0.395112	HCLS1/CORO1A/CALB1	3
GO:0016328	lateral plasma membrane	2/328	61/19550	0.272927	0.272927	0.395112	ANXA1/ATP6V1B1	2
GO:0005788	endoplasmic reticulum lumen	7/328	313/19550	0.273485	0.273485	0.395112	SPP1/PTGS2/APOE/CD4/CTSC/CP/SERPINA1	7
GO:0043204	perikaryon	4/328	158/19550	0.274116	0.274116	0.395112	AIF1/CNGA3/CTNND2/EPHA4	4
GO:0099091	postsynaptic specialization, intracellular component	1/328	19/19550	0.275031	0.275031	0.395112	SRGN	1
GO:0016471	vacuolar proton-transporting V-type ATPase complex	1/328	20/19550	0.287206	0.287206	0.407477	ATP6V1B1	1
GO:0044305	calyx of Held	1/328	20/19550	0.287206	0.287206	0.407477	CALB1	1
GO:1990204	oxidoreductase complex	3/328	112/19550	0.290243	0.290243	0.409244	NCF2/CYBB/NCF1	3
GO:0042827	platelet dense granule	1/328	21/19550	0.299177	0.299177	0.414172	APOH	1
GO:0097038	perinuclear endoplasmic reticulum	1/328	21/19550	0.299177	0.299177	0.414172	CYBB	1
GO:0099522	cytosolic region	1/328	21/19550	0.299177	0.299177	0.414172	CALB1	1
GO:1905369	endopeptidase complex	2/328	66/19550	0.30403	0.30403	0.418355	PSMB8/PSMB9	2
GO:0045177	apical part of cell	9/328	435/19550	0.308613	0.308613	0.422118	SLC34A2/DPP4/SORBS2/PDPN/C5AR1/SLCO2B1/SNX10/ANXA1/ATP6V1B1	9
GO:0005865	striated muscle thin filament	1/328	22/19550	0.310948	0.310948	0.42278	TNNT1	1
GO:0005912	adherens junction	4/328	170/19550	0.319241	0.319241	0.430907	ANXA1/CTNND2/EPHA4/CDH3	4
GO:0071682	endocytic vesicle lumen	1/328	23/19550	0.322521	0.322521	0.430907	APOE	1
GO:0098982	GABA-ergic synapse	2/328	69/19550	0.322585	0.322585	0.430907	SV2A/CALB1	2
GO:0031594	neuromuscular junction	2/328	70/19550	0.328743	0.328743	0.436581	SV2A/EPHA4	2
GO:0030990	intraciliary transport particle	1/328	24/19550	0.333901	0.333901	0.440867	IFT57	1
GO:0098978	glutamatergic synapse	7/328	338/19550	0.340043	0.340043	0.446396	SV2A/FLRT3/APOE/SRGN/CORO1A/CALB1/EPHA4	7
GO:0031968	organelle outer membrane	5/328	230/19550	0.34318	0.34318	0.44794	PTGS2/BCL2A1/KMO/RAC2/EPHA4	5
GO:0030426	growth cone	4/328	177/19550	0.345848	0.345848	0.448858	RAC3/FLRT3/CDK5R2/EPHA4	4
GO:0019867	outer membrane	5/328	232/19550	0.349816	0.349816	0.451442	PTGS2/BCL2A1/KMO/RAC2/EPHA4	5
GO:0033176	proton-transporting V-type ATPase complex	1/328	26/19550	0.356092	0.356092	0.451883	ATP6V1B1	1
GO:0036379	myofilament	1/328	26/19550	0.356092	0.356092	0.451883	TNNT1	1
GO:0046930	pore complex	1/328	26/19550	0.356092	0.356092	0.451883	C7	1
GO:0016234	inclusion body	2/328	76/19550	0.365333	0.365333	0.45533	NEFH/FGR	2
GO:0031528	microvillus membrane	1/328	27/19550	0.36691	0.36691	0.45533	PDPN	1
GO:0043197	dendritic spine	4/328	183/19550	0.368694	0.368694	0.45533	FCGR2B/DOCK10/CALB1/EPHA4	4
GO:0033116	endoplasmic reticulum-Golgi intermediate compartment membrane	2/328	77/19550	0.37136	0.37136	0.45533	CTSC/SERPINA1	2
GO:0150034	distal axon	6/328	294/19550	0.37199	0.37199	0.45533	RAC3/FLRT3/CALCA/CDK5R2/CALB1/EPHA4	6
GO:0044309	neuron spine	4/328	184/19550	0.372499	0.372499	0.45533	FCGR2B/DOCK10/CALB1/EPHA4	4
GO:0030018	Z disc	3/328	130/19550	0.372762	0.372762	0.45533	CAPN3/SCN1A/SORBS2	3
GO:0005640	nuclear outer membrane	1/328	28/19550	0.377546	0.377546	0.456293	PTGS2	1
GO:0032809	neuronal cell body membrane	1/328	28/19550	0.377546	0.377546	0.456293	CX3CR1	1
GO:0016342	catenin complex	1/328	31/19550	0.408398	0.408398	0.485868	CDH3	1
GO:0031941	filamentous actin	1/328	31/19550	0.408398	0.408398	0.485868	RAC3	1
GO:0044298	cell body membrane	1/328	31/19550	0.408398	0.408398	0.485868	CX3CR1	1
GO:0097225	sperm midpiece	1/328	32/19550	0.418339	0.418339	0.493784	CD52	1
GO:0016324	apical plasma membrane	7/328	367/19550	0.419375	0.419375	0.493784	SLC34A2/DPP4/SORBS2/PDPN/SLCO2B1/ANXA1/ATP6V1B1	7
GO:0031674	I band	3/328	141/19550	0.42243	0.42243	0.494831	CAPN3/SCN1A/SORBS2	3
GO:0097386	glial cell projection	1/328	33/19550	0.428114	0.428114	0.496397	CNGA3	1
GO:0098686	hippocampal mossy fiber to CA3 synapse	1/328	33/19550	0.428114	0.428114	0.496397	CALB1	1
GO:0016235	aggresome	1/328	35/19550	0.447175	0.447175	0.513287	FGR	1
GO:0030285	integral component of synaptic vesicle membrane	1/328	35/19550	0.447175	0.447175	0.513287	SV2A	1
GO:0005741	mitochondrial outer membrane	4/328	205/19550	0.451529	0.451529	0.515194	BCL2A1/KMO/RAC2/EPHA4	4
GO:0042101	T cell receptor complex	3/328	148/19550	0.453347	0.453347	0.515194	TRAT1/CD4/TRBC1	3
GO:0043198	dendritic shaft	1/328	36/19550	0.456467	0.456467	0.516171	EPHA4	1
GO:0030017	sarcomere	4/328	211/19550	0.473578	0.473578	0.532883	CAPN3/SCN1A/SORBS2/TNNT1	4
GO:0000421	autophagosome membrane	1/328	40/19550	0.492102	0.492102	0.551012	MCOLN3	1
GO:1905368	peptidase complex	2/328	99/19550	0.496822	0.496822	0.553584	PSMB8/PSMB9	2
GO:0032391	photoreceptor connecting cilium	1/328	41/19550	0.500641	0.500641	0.555131	IFT57	1
GO:0022627	cytosolic small ribosomal subunit	1/328	42/19550	0.509036	0.509036	0.561713	RPS4Y1	1
GO:0005796	Golgi lumen	2/328	104/19550	0.523075	0.523075	0.574429	CGA/MUC16	2
GO:0090575	RNA polymerase II transcription regulator complex	3/328	168/19550	0.537443	0.537443	0.585943	ASCL1/PPARG/NEUROD1	3
GO:0030016	myofibril	4/328	231/19550	0.544385	0.544385	0.585943	CAPN3/SCN1A/SORBS2/TNNT1	4
GO:0030672	synaptic vesicle membrane	2/328	109/19550	0.548394	0.548394	0.585943	SV2A/ATP6V1B1	2
GO:0099501	exocytic vesicle membrane	2/328	109/19550	0.548394	0.548394	0.585943	SV2A/ATP6V1B1	2
GO:0097542	ciliary tip	1/328	47/19550	0.54895	0.54895	0.585943	IFT57	1
GO:0098563	intrinsic component of synaptic vesicle membrane	1/328	47/19550	0.54895	0.54895	0.585943	SV2A	1
GO:0031461	cullin-RING ubiquitin ligase complex	3/328	172/19550	0.55337	0.55337	0.587913	UBE2S/UBE2C/CDC20	3
GO:0016469	proton-transporting two-sector ATPase complex	1/328	49/19550	0.563994	0.563994	0.596427	ATP6V1B1	1
GO:0043292	contractile fiber	4/328	239/19550	0.571313	0.571313	0.598639	CAPN3/SCN1A/SORBS2/TNNT1	4
GO:0034707	chloride channel complex	1/328	50/19550	0.571328	0.571328	0.598639	CLIC2	1
GO:0030315	T-tubule	1/328	51/19550	0.578538	0.578538	0.603426	CAPN3	1
GO:0099055	integral component of postsynaptic membrane	2/328	117/19550	0.586913	0.586913	0.609379	FLRT3/EPHA4	2
GO:0001669	acrosomal vesicle	2/328	121/19550	0.605243	0.605243	0.623724	NUDT1/NCF2	2
GO:0032420	stereocilium	1/328	55/19550	0.606191	0.606191	0.623724	CALB1	1
GO:0098936	intrinsic component of postsynaptic membrane	2/328	122/19550	0.609728	0.609728	0.62455	FLRT3/EPHA4	2
GO:0031526	brush border membrane	1/328	58/19550	0.625737	0.625737	0.638087	SLC34A2	1
GO:0005637	nuclear inner membrane	1/328	61/19550	0.644315	0.644315	0.654112	PTGS2	1
GO:0032421	stereocilium bundle	1/328	62/19550	0.650301	0.650301	0.656539	CALB1	1
GO:0005793	endoplasmic reticulum-Golgi intermediate compartment	2/328	132/19550	0.652454	0.652454	0.656539	CTSC/SERPINA1	2
GO:1904115	axon cytoplasm	1/328	63/19550	0.656187	0.656187	0.657399	UCHL1	1
GO:0005778	peroxisomal membrane	1/328	65/19550	0.667664	0.667664	0.660027	FAR2	1
GO:0031903	microbody membrane	1/328	65/19550	0.667664	0.667664	0.660027	FAR2	1
GO:0005635	nuclear envelope	7/328	468/19550	0.673023	0.673023	0.660027	SCGB1A1/ALOX5AP/NUDT1/PLA2G4A/PTGS2/CYBB/RAC2	7
GO:0005844	polysome	1/328	66/19550	0.673258	0.673258	0.660027	RPS4Y1	1
GO:0099056	integral component of presynaptic membrane	1/328	66/19550	0.673258	0.673258	0.660027	EPHA4	1
GO:0042383	sarcolemma	2/328	138/19550	0.676258	0.676258	0.660135	CAPN3/ANXA1	2
GO:0001650	fibrillar center	2/328	140/19550	0.683893	0.683893	0.660583	PTPN13/LIPA	2
GO:0044304	main axon	1/328	68/19550	0.684167	0.684167	0.660583	CNGA3	1
GO:0005777	peroxisome	2/328	142/19550	0.69138	0.69138	0.660583	CD33/FAR2	2
GO:0042579	microbody	2/328	142/19550	0.69138	0.69138	0.660583	CD33/FAR2	2
GO:0001725	stress fiber	1/328	71/19550	0.699853	0.699853	0.660583	LCP1	1
GO:0015935	small ribosomal subunit	1/328	71/19550	0.699853	0.699853	0.660583	RPS4Y1	1
GO:0035869	ciliary transition zone	1/328	71/19550	0.699853	0.699853	0.660583	IFT57	1
GO:0097517	contractile actin filament bundle	1/328	71/19550	0.699853	0.699853	0.660583	LCP1	1
GO:0035861	site of double-strand break	1/328	73/19550	0.709876	0.709876	0.664552	SAMHD1	1
GO:0048786	presynaptic active zone	1/328	73/19550	0.709876	0.709876	0.664552	SV2A	1
GO:0005881	cytoplasmic microtubule	1/328	75/19550	0.719566	0.719566	0.665732	SCTR	1
GO:0098889	intrinsic component of presynaptic membrane	1/328	75/19550	0.719566	0.719566	0.665732	EPHA4	1
GO:0099699	integral component of synaptic membrane	2/328	150/19550	0.71988	0.71988	0.665732	FLRT3/EPHA4	2
GO:0042571	immunoglobulin complex, circulating	1/328	77/19550	0.728933	0.728933	0.671385	TRBC1	1
GO:0032432	actin filament bundle	1/328	80/19550	0.742401	0.742401	0.679567	LCP1	1
GO:0042641	actomyosin	1/328	81/19550	0.746741	0.746741	0.679567	LCP1	1
GO:1902554	serine/threonine protein kinase complex	1/328	81/19550	0.746741	0.746741	0.679567	CDK5R2	1
GO:0098862	cluster of actin-based cell projections	2/328	161/19550	0.755425	0.755425	0.684742	SLC34A2/CALB1	2
GO:0099240	intrinsic component of synaptic membrane	2/328	163/19550	0.761455	0.761455	0.687479	FLRT3/EPHA4	2
GO:0005758	mitochondrial intermembrane space	1/328	86/19550	0.76737	0.76737	0.690092	FGR	1
GO:0098839	postsynaptic density membrane	1/328	89/19550	0.778934	0.778934	0.697745	EPHA4	1
GO:0055038	recycling endosome membrane	1/328	92/19550	0.789925	0.789925	0.704826	ACAP1	1
GO:0120111	neuron projection cytoplasm	1/328	93/19550	0.793466	0.793466	0.705231	UCHL1	1
GO:0031970	organelle envelope lumen	1/328	96/19550	0.803736	0.803736	0.708843	FGR	1
GO:1902911	protein kinase complex	1/328	96/19550	0.803736	0.803736	0.708843	CDK5R2	1
GO:0090734	site of DNA damage	1/328	97/19550	0.807046	0.807046	0.709024	SAMHD1	1
GO:0045111	intermediate filament cytoskeleton	3/328	258/19550	0.81053	0.81053	0.709357	NEFH/S100A8/DDX60	3
GO:0005776	autophagosome	1/328	100/19550	0.816643	0.816643	0.710202	MCOLN3	1
GO:0022626	cytosolic ribosome	1/328	102/19550	0.822775	0.822775	0.710202	RPS4Y1	1
GO:0005667	transcription regulator complex	5/328	413/19550	0.825686	0.825686	0.710202	ASCL1/MAFB/HCLS1/PPARG/NEUROD1	5
GO:0005903	brush border	1/328	106/19550	0.834433	0.834433	0.710202	SLC34A2	1
GO:0099568	cytoplasmic region	3/328	271/19550	0.835893	0.835893	0.710202	UCHL1/ITGB2/IFT57	3
GO:0055037	recycling endosome	2/328	195/19550	0.84169	0.84169	0.710202	SLC31A2/ACAP1	2
GO:0042470	melanosome	1/328	109/19550	0.842671	0.842671	0.710202	GPNMB	1
GO:0048770	pigment granule	1/328	109/19550	0.842671	0.842671	0.710202	GPNMB	1
GO:0099572	postsynaptic specialization	4/328	356/19550	0.851067	0.851067	0.710202	NEFH/SRGN/CTNND2/EPHA4	4
GO:0034702	ion channel complex	3/328	282/19550	0.855022	0.855022	0.710202	SCN1A/CLIC2/SCN3A	3
GO:0098984	neuron to neuron synapse	4/328	361/19550	0.858464	0.858464	0.710202	NEFH/CALB1/CTNND2/EPHA4	4
GO:0099634	postsynaptic specialization membrane	1/328	117/19550	0.862697	0.862697	0.710202	EPHA4	1
GO:0008021	synaptic vesicle	2/328	206/19550	0.863066	0.863066	0.710202	SV2A/ATP6V1B1	2
GO:1902495	transmembrane transporter complex	4/328	366/19550	0.865546	0.865546	0.710202	SCN1A/CLIC2/CNGA3/SCN3A	4
GO:0097733	photoreceptor cell cilium	1/328	120/19550	0.869533	0.869533	0.710202	IFT57	1
GO:0034703	cation channel complex	2/328	210/19550	0.870161	0.870161	0.710202	SCN1A/SCN3A	2
GO:0036126	sperm flagellum	1/328	122/19550	0.873901	0.873901	0.710202	CD52	1
GO:0031514	motile cilium	2/328	214/19550	0.876918	0.876918	0.710202	CD52/ANXA1	2
GO:0031965	nuclear membrane	3/328	297/19550	0.87796	0.87796	0.710202	ALOX5AP/NUDT1/PTGS2	3
GO:0140534	endoplasmic reticulum protein-containing complex	1/328	125/19550	0.880181	0.880181	0.710202	SPTLC3	1
GO:0000151	ubiquitin ligase complex	3/328	301/19550	0.883508	0.883508	0.710202	UBE2S/UBE2C/CDC20	3
GO:1990351	transporter complex	4/328	381/19550	0.885001	0.885001	0.710202	SCN1A/CLIC2/CNGA3/SCN3A	4
GO:0005930	axoneme	1/328	131/19550	0.89182	0.89182	0.710202	IFT57	1
GO:0097731	9+0 non-motile cilium	1/328	131/19550	0.89182	0.89182	0.710202	IFT57	1
GO:0070382	exocytic vesicle	2/328	224/19550	0.892418	0.892418	0.710202	SV2A/ATP6V1B1	2
GO:0032838	plasma membrane bounded cell projection cytoplasm	2/328	226/19550	0.895293	0.895293	0.710202	UCHL1/IFT57	2
GO:0097014	ciliary plasm	1/328	133/19550	0.895444	0.895444	0.710202	IFT57	1
GO:0097729	9+2 motile cilium	1/328	135/19550	0.898947	0.898947	0.710513	CD52	1
GO:0042734	presynaptic membrane	1/328	146/19550	0.916222	0.916222	0.720147	EPHA4	1
GO:0014069	postsynaptic density	3/328	330/19550	0.917441	0.917441	0.720147	NEFH/CTNND2/EPHA4	3
GO:0032279	asymmetric synapse	3/328	335/19550	0.92229	0.92229	0.721474	NEFH/CTNND2/EPHA4	3
GO:0036064	ciliary basal body	1/328	161/19550	0.935132	0.935132	0.726308	IFT57	1
GO:0072686	mitotic spindle	1/328	161/19550	0.935132	0.935132	0.726308	TRAT1	1
GO:0097730	non-motile cilium	1/328	165/19550	0.939411	0.939411	0.726308	IFT57	1
GO:0019814	immunoglobulin complex	1/328	167/19550	0.941444	0.941444	0.726308	TRBC1	1
GO:0000922	spindle pole	1/328	170/19550	0.944367	0.944367	0.726308	CDC20	1
GO:0045211	postsynaptic membrane	2/328	277/19550	0.948357	0.948357	0.726928	FLRT3/EPHA4	2
GO:0044391	ribosomal subunit	1/328	180/19550	0.953099	0.953099	0.72812	RPS4Y1	1
GO:0097060	synaptic membrane	3/328	384/19550	0.95775	0.95775	0.729234	FLRT3/ANXA1/EPHA4	3
GO:0005882	intermediate filament	1/328	217/19550	0.975083	0.975083	0.738739	NEFH	1
GO:0061695	transferase complex, transferring phosphorus-containing groups	1/328	239/19550	0.982903	0.982903	0.738739	CDK5R2	1
GO:0005840	ribosome	1/328	240/19550	0.983194	0.983194	0.738739	RPS4Y1	1
GO:0005759	mitochondrial matrix	3/328	480/19550	0.988063	0.988063	0.738739	NUDT1/CYP27A1/ETNPPL	3
GO:0005819	spindle	2/328	391/19550	0.990223	0.990223	0.738739	CDC20/TRAT1	2
GO:0005743	mitochondrial inner membrane	3/328	495/19550	0.99027	0.99027	0.738739	PLA2G4A/FGR/CYP27A1	3
GO:0016607	nuclear speck	2/328	412/19550	0.992872	0.992872	0.738739	SURF2/IFI16	2
GO:0005874	microtubule	1/328	429/19550	0.999351	0.999351	0.741145	SCTR	1

## Sheet: MF
Supplementary Table 5. The GO MF enrichment analysis for the differentially expressed genes between the three COMAR Clusters.
ID	Description	GeneRatio	BgRatio	pvalue	p.adjust	qvalue	geneID	Count
GO:0140375	immune receptor activity	22/321	144/18368	7.67269e-15	7.67269e-15	3.31137e-12	HLA-DQB2/HLA-DQB1/FCER1G/LILRB1/FCGR1B/LILRB3/LILRB2/C3AR1/HLA-DRA/HLA-DPA1/FPR3/CD74/CCR5/CSF2RA/C5AR1/FCGR2B/CD4/CCR1/CCRL2/HLA-DOB/CX3CR1/CRLF1	22
GO:0023023	MHC protein complex binding	13/321	36/18368	1.7932e-14	1.7932e-14	3.86953e-12	HLA-DQB2/HLA-DQB1/LILRB1/LILRB2/HLA-DRA/HLA-DPA1/HLA-DMB/CD74/CD4/HLA-DPB1/HLA-DMA/HLA-DOB/HLA-DRB4	13
GO:0023026	MHC class II protein complex binding	11/321	27/18368	3.97914e-13	3.97914e-13	5.72437e-11	HLA-DQB2/HLA-DQB1/HLA-DRA/HLA-DPA1/HLA-DMB/CD74/CD4/HLA-DPB1/HLA-DMA/HLA-DOB/HLA-DRB4	11
GO:0042379	chemokine receptor binding	13/321	72/18368	3.12875e-10	3.12875e-10	2.82411e-08	CXCL14/CCL4/CCL8/CXCL10/CCL18/CXCL9/CCRL2/CXCL11/CCL5/CCL2/CX3CR1/CCL19/CXCL13	13
GO:0038187	pattern recognition receptor activity	9/321	26/18368	3.27183e-10	3.27183e-10	2.82411e-08	TLR7/CD14/MARCO/TLR8/CLEC7A/TLR2/LY96/NOD2/COLEC12	9
GO:0008009	chemokine activity	11/321	49/18368	6.3125e-10	6.3125e-10	4.54057e-08	CXCL14/CCL4/CCL8/CXCL10/CCL18/CXCL9/CXCL11/CCL5/CCL2/CCL19/CXCL13	11
GO:0001540	amyloid-beta binding	13/321	84/18368	2.28806e-09	2.28806e-09	1.34011e-07	GSAP/C1QA/LILRB2/ITGB2/TREM2/MARCO/ITGAM/CD74/MSR1/FCGR2B/APOE/TLR2/EPHA4	13
GO:0042277	peptide binding	24/321	321/18368	2.48411e-09	2.48411e-09	1.34011e-07	GSAP/SCTR/TMEM158/CD1C/HLA-DQB1/C1QA/CD14/LILRB2/ITGB2/TREM2/MARCO/ITGAM/HLA-DRA/HLA-DPA1/TLR1/CD74/MSR1/FCGR2B/APOE/TLR2/HLA-DPB1/NOD2/PPARG/EPHA4	24
GO:0033218	amide binding	26/321	400/18368	9.96286e-09	9.96286e-09	4.77751e-07	GSAP/SCTR/TMEM158/CD1C/HLA-DQB1/C1QA/CD14/LILRB2/ITGB2/TREM2/MARCO/PLA2G4A/ITGAM/HLA-DRA/HLA-DPA1/TLR1/CD74/MSR1/FCGR2B/APOE/TLR2/HLA-DPB1/FOLR2/NOD2/PPARG/EPHA4	26
GO:0005125	cytokine activity	18/321	235/18368	1.79213e-07	1.79213e-07	7.73448e-06	IL7/CD40LG/IL33/CXCL14/CCL4/CCL8/CXCL10/SPP1/CCL18/CXCL9/CXCL11/CCL5/CCL2/GREM2/IL32/CCL19/CXCL13/CRLF1	18
GO:0032395	MHC class II receptor activity	5/321	10/18368	3.70611e-07	3.70611e-07	1.45407e-05	HLA-DQB2/HLA-DQB1/HLA-DRA/HLA-DPA1/HLA-DOB	5
GO:0019864	IgG binding	5/321	11/18368	6.69727e-07	6.69727e-07	2.40867e-05	FCER1G/FCGR1B/FCGR2C/FCGR2A/FCGR2B	5
GO:0038024	cargo receptor activity	10/321	77/18368	8.9931e-07	8.9931e-07	2.98556e-05	OLR1/CD163/ITGB2/MARCO/ITGAM/MRC1/MSR1/FOLR2/APOBR/COLEC12	10
GO:0035325	Toll-like receptor binding	5/321	12/18368	1.13168e-06	1.13168e-06	3.48863e-05	S100A8/S100A9/TLR1/TLR2/LY96	5
GO:0048020	CCR chemokine receptor binding	8/321	48/18368	1.63791e-06	1.63791e-06	4.49684e-05	CCL4/CCL8/CCL18/CCRL2/CCL5/CCL2/CCL19/CXCL13	8
GO:0048018	receptor ligand activity	25/321	487/18368	1.66712e-06	1.66712e-06	4.49684e-05	IL7/CD40LG/IL33/FLRT3/DPP4/CXCL14/CALCA/CCL4/GPNMB/CCL8/CXCL10/SPP1/CCL18/CXCL9/GMFG/CXCL11/CCL5/CCL2/SST/GREM2/IL32/CCL19/CGA/CXCL13/CRLF1	25
GO:0019865	immunoglobulin binding	6/321	23/18368	2.13582e-06	2.13582e-06	5.34914e-05	FCER1A/FCER1G/FCGR1B/FCGR2C/FCGR2A/FCGR2B	6
GO:0030546	signaling receptor activator activity	25/321	495/18368	2.23098e-06	2.23098e-06	5.34914e-05	IL7/CD40LG/IL33/FLRT3/DPP4/CXCL14/CALCA/CCL4/GPNMB/CCL8/CXCL10/SPP1/CCL18/CXCL9/GMFG/CXCL11/CCL5/CCL2/SST/GREM2/IL32/CCL19/CGA/CXCL13/CRLF1	25
GO:0050664	oxidoreductase activity, acting on NAD(P)H, oxygen as acceptor	5/321	15/18368	4.10951e-06	4.10951e-06	9.33462e-05	FMO5/NCF2/CYBB/KMO/NCF1	5
GO:0042287	MHC protein binding	7/321	40/18368	5.29836e-06	5.29836e-06	0.000114333	LILRB1/LILRB2/PILRA/CLEC7A/CD74/CD4/LAG3	7
GO:0019955	cytokine binding	12/321	139/18368	6.07157e-06	6.07157e-06	0.000119897	CSF1R/PDPN/CD74/CCR5/CSF2RA/CD4/CCR1/CCRL2/GBP1/GREM2/CX3CR1/CRLF1	12
GO:0030246	carbohydrate binding	17/321	271/18368	6.1118e-06	6.1118e-06	0.000119897	OLR1/SFTPD/CD33/HK3/HLA-DRA/CLEC7A/MRC1/CLEC4A/SIGLEC1/CLEC5A/CD72/CLEC2B/CD69/COLEC12/LY75/CHI3L1/KLRC3	17
GO:0071723	lipopeptide binding	4/321	10/18368	1.7693e-05	1.7693e-05	0.000331996	CD1C/CD14/TLR1/TLR2	4
GO:0001664	G protein-coupled receptor binding	17/321	295/18368	1.85033e-05	1.85033e-05	0.000332735	UCHL1/CXCL14/CALCA/CCL4/CCL8/CXCL10/MARCO/CCL18/CXCL9/CCRL2/CXCL11/CCL5/CCL2/RTP4/CX3CR1/CCL19/CXCL13	17
GO:0005126	cytokine receptor binding	16/321	271/18368	2.4252e-05	2.4252e-05	0.000418667	IL7/CD40LG/CXCL14/CCL4/CCL8/CXCL10/CCL18/CXCL9/CCRL2/CXCL11/CCL5/CCL2/CX3CR1/CCL19/CXCL13/CRLF1	16
GO:0008236	serine-type peptidase activity	13/321	191/18368	3.273e-05	3.273e-05	0.000543291	MMP9/DPP4/MMP12/GZMH/CTSS/CPVL/CTSC/GZMK/CFD/TPSAB1/TPSB2/PCSK1/KLK11	13
GO:0017171	serine hydrolase activity	13/321	195/18368	4.06181e-05	4.06181e-05	0.000649257	MMP9/DPP4/MMP12/GZMH/CTSS/CPVL/CTSC/GZMK/CFD/TPSAB1/TPSB2/PCSK1/KLK11	13
GO:0001618	virus receptor activity	8/321	76/18368	5.35664e-05	5.35664e-05	0.000825648	DPP4/MRC1/CCR5/CD86/CD4/SELPLG/CLEC5A/ITGB7	8
GO:0004252	serine-type endopeptidase activity	12/321	174/18368	5.77297e-05	5.77297e-05	0.000847062	MMP9/DPP4/MMP12/GZMH/CTSS/CTSC/GZMK/CFD/TPSAB1/TPSB2/PCSK1/KLK11	12
GO:0140272	exogenous protein binding	8/321	77/18368	5.88811e-05	5.88811e-05	0.000847062	DPP4/MRC1/CCR5/CD86/CD4/SELPLG/CLEC5A/ITGB7	8
GO:0036041	long-chain fatty acid binding	4/321	14/18368	7.97917e-05	7.97917e-05	0.00111085	ALOX5AP/S100A8/S100A9/PPARG	4
GO:0003953	NAD+ nucleosidase activity	5/321	28/18368	0.000111596	0.000111596	0.00150508	BANK1/TLR7/TLR8/TLR1/TLR2	5
GO:0008047	enzyme activator activity	9/321	110/18368	0.00013446	0.00013446	0.00175848	APOH/ALOX5AP/CCL8/NCF2/APOE/APOC1/GMFG/NCF1/CCL5	9
GO:0004175	endopeptidase activity	19/321	430/18368	0.000216928	0.000216928	0.00275358	MMP9/UCHL1/CAPN3/DPP4/MMP12/CTSE/ADAMDEC1/GZMH/CTSS/CASP1/CTSC/PSMB8/GZMK/PSMB9/CFD/TPSAB1/TPSB2/PCSK1/KLK11	19
GO:0045236	CXCR chemokine receptor binding	4/321	18/18368	0.000230803	0.000230803	0.00284599	CXCL10/CXCL9/CXCL11/CXCL13	4
GO:0019956	chemokine binding	5/321	33/18368	0.000250892	0.000250892	0.00300777	PDPN/CCR5/CCR1/CCRL2/CX3CR1	5
GO:0004896	cytokine receptor activity	8/321	97/18368	0.00029917	0.00029917	0.00348961	CD74/CCR5/CSF2RA/CD4/CCR1/CCRL2/CX3CR1/CRLF1	8
GO:0001848	complement binding	4/321	21/18368	0.000433129	0.000433129	0.00491919	VSIG4/ITGB2/ITGAM/C5AR1	4
GO:1990782	protein tyrosine kinase binding	8/321	105/18368	0.000511795	0.000511795	0.00566359	BANK1/TRAT1/TREM2/DOK2/CD4/ITGAX/CD2/EPHA4	8
GO:0005504	fatty acid binding	5/321	39/18368	0.000558693	0.000558693	0.0059523	ALOX5AP/S100A8/S100A9/APOC1/PPARG	5
GO:0004955	prostaglandin receptor activity	3/321	10/18368	0.000579261	0.000579261	0.0059523	HPGD/PTGER4/PPARG	3
GO:0016175	superoxide-generating NAD(P)H oxidase activity	3/321	10/18368	0.000579261	0.000579261	0.0059523	NCF2/CYBB/NCF1	3
GO:0016493	C-C chemokine receptor activity	4/321	23/18368	0.00062342	0.00062342	0.0062571	CCR5/CCR1/CCRL2/CX3CR1	4
GO:0019957	C-C chemokine binding	4/321	24/18368	0.000737882	0.000737882	0.0072376	CCR5/CCR1/CCRL2/CX3CR1	4
GO:0005539	glycosaminoglycan binding	12/321	230/18368	0.00076072	0.00076072	0.00729579	APOH/GPNMB/TREM2/CCL8/CXCL10/APOE/TLR2/PTPRC/CXCL11/NOD2/GREM2/CXCL13	12
GO:0004954	prostanoid receptor activity	3/321	11/18368	0.000786201	0.000786201	0.00737625	HPGD/PTGER4/PPARG	3
GO:0005178	integrin binding	9/321	144/18368	0.000982877	0.000982877	0.00875636	CD40LG/TSPAN8/GPNMB/ITGB2/SPP1/ITGAM/LCP1/ITGAX/ITGB7	9
GO:0001637	G protein-coupled chemoattractant receptor activity	4/321	26/18368	0.00100999	0.00100999	0.00875636	CCR5/CCR1/CCRL2/CX3CR1	4
GO:0004950	chemokine receptor activity	4/321	26/18368	0.00100999	0.00100999	0.00875636	CCR5/CCR1/CCRL2/CX3CR1	4
GO:0004875	complement receptor activity	3/321	12/18368	0.00103475	0.00103475	0.00875636	C3AR1/FPR3/C5AR1	3
GO:0032396	inhibitory MHC class I receptor activity	3/321	12/18368	0.00103475	0.00103475	0.00875636	LILRB1/LILRB3/LILRB2	3
GO:0140677	molecular function activator activity	9/321	150/18368	0.00130974	0.00130974	0.0108125	APOH/ALOX5AP/CCL8/NCF2/APOE/APOC1/GMFG/NCF1/CCL5	9
GO:0004859	phospholipase inhibitor activity	3/321	13/18368	0.00132783	0.00132783	0.0108125	SCGB1A1/APOC1/ANXA1	3
GO:0033293	monocarboxylic acid binding	6/321	73/18368	0.00173252	0.00173252	0.0137968	PLA2G1B/ALOX5AP/S100A8/S100A9/APOC1/PPARG	6
GO:0016799	hydrolase activity, hydrolyzing N-glycosyl compounds	5/321	50/18368	0.00175826	0.00175826	0.0137968	BANK1/TLR7/TLR8/TLR1/TLR2	5
GO:0016298	lipase activity	8/321	129/18368	0.001953	0.001953	0.014769	PLA2G1B/PLA2G4A/LIPA/CCR5/CCR1/PLA2G7/PLBD1/CCL5	8
GO:0071813	lipoprotein particle binding	4/321	31/18368	0.00198481	0.00198481	0.014769	TREM2/MSR1/APOE/COLEC12	4
GO:0071814	protein-lipid complex binding	4/321	31/18368	0.00198481	0.00198481	0.014769	TREM2/MSR1/APOE/COLEC12	4
GO:0001846	opsonin binding	3/321	15/18368	0.00205843	0.00205843	0.0148063	VSIG4/ITGB2/ITGAM	3
GO:0004953	icosanoid receptor activity	3/321	15/18368	0.00205843	0.00205843	0.0148063	HPGD/PTGER4/PPARG	3
GO:1901618	organic hydroxy compound transmembrane transporter activity	5/321	53/18368	0.00228225	0.00228225	0.0161471	SLC22A3/ABCC3/AQP9/AQP3/SLCO2B1	5
GO:0004620	phospholipase activity	7/321	104/18368	0.00233193	0.00233193	0.0162325	PLA2G1B/PLA2G4A/CCR5/CCR1/PLA2G7/PLBD1/CCL5	7
GO:0001530	lipopolysaccharide binding	4/321	33/18368	0.00251152	0.00251152	0.017205	CD14/TREM2/TLR2/LY96	4
GO:0008201	heparin binding	9/321	166/18368	0.00262376	0.00262376	0.0176931	APOH/GPNMB/CCL8/CXCL10/APOE/PTPRC/CXCL11/GREM2/CXCL13	9
GO:0030169	low-density lipoprotein particle binding	3/321	17/18368	0.00299779	0.00299779	0.0196028	TREM2/MSR1/COLEC12	3
GO:0032393	MHC class I receptor activity	3/321	17/18368	0.00299779	0.00299779	0.0196028	LILRB1/LILRB3/LILRB2	3
GO:0042605	peptide antigen binding	4/321	36/18368	0.00347012	0.00347012	0.0215862	HLA-DQB1/HLA-DRA/HLA-DPA1/HLA-DPB1	4
GO:0043394	proteoglycan binding	4/321	36/18368	0.00347012	0.00347012	0.0215862	GPNMB/CTSS/APOE/PTPRC	4
GO:0042834	peptidoglycan binding	3/321	18/18368	0.00355119	0.00355119	0.0215862	TREM2/TLR2/NOD2	3
GO:0055102	lipase inhibitor activity	3/321	18/18368	0.00355119	0.00355119	0.0215862	SCGB1A1/APOC1/ANXA1	3
GO:0060229	lipase activator activity	3/321	18/18368	0.00355119	0.00355119	0.0215862	APOH/CCL8/CCL5	3
GO:0031406	carboxylic acid binding	9/321	176/18368	0.00387027	0.00387027	0.023199	PLA2G1B/CD33/ALOX5AP/S100A8/S100A9/SLC1A3/APOC1/FOLR2/PPARG	9
GO:0042288	MHC class I protein binding	3/321	20/18368	0.00483488	0.00483488	0.028584	LILRB1/LILRB2/PILRA	3
GO:0061134	peptidase regulator activity	10/321	230/18368	0.00741273	0.00741273	0.0432322	TFPI/BIRC3/SPINK5/SPINK1/CASP1/CTSC/CSTA/RENBP/RARRES1/SERPINA1	10
GO:0004497	monooxygenase activity	6/321	102/18368	0.0090141	0.0090141	0.051373	CYP3A5/FMO5/CYP4B1/KMO/TBXAS1/CYP27A1	6
GO:0005044	scavenger receptor activity	4/321	47/18368	0.00904666	0.00904666	0.051373	CD163/MARCO/MSR1/COLEC12	4
GO:0008238	exopeptidase activity	6/321	103/18368	0.00943514	0.00943514	0.0528832	CPB2/DPP4/CPVL/CTSC/DPEP2/CPA3	6
GO:0015026	coreceptor activity	4/321	48/18368	0.00973619	0.00973619	0.053189	CCR5/CD86/CD4/LY96	4
GO:0070888	E-box binding	4/321	48/18368	0.00973619	0.00973619	0.053189	ASCL1/BHLHE41/PPARG/NEUROD1	4
GO:0004435	phosphatidylinositol phospholipase C activity	3/321	26/18368	0.0102086	0.0102086	0.0550728	CCR5/CCR1/CCL5	3
GO:0003823	antigen binding	8/321	171/18368	0.0105382	0.0105382	0.0561488	CD1C/HLA-DQB1/MFAP4/HLA-DRA/HLA-DPA1/HLA-DPB1/TRBC1/LAG3	8
GO:0020037	heme binding	7/321	139/18368	0.0112087	0.0112087	0.0589933	CYP3A5/STEAP4/CYP4B1/PTGS2/CYBB/TBXAS1/CYP27A1	7
GO:0008239	dipeptidyl-peptidase activity	2/321	10/18368	0.0124884	0.0124884	0.0629184	DPP4/CTSC	2
GO:0016176	superoxide-generating NADPH oxidase activator activity	2/321	10/18368	0.0124884	0.0124884	0.0629184	NCF2/NCF1	2
GO:0050786	RAGE receptor binding	2/321	10/18368	0.0124884	0.0124884	0.0629184	S100A8/S100A9	2
GO:0004629	phospholipase C activity	3/321	28/18368	0.0125376	0.0125376	0.0629184	CCR5/CCR1/CCL5	3
GO:0016798	hydrolase activity, acting on glycosyl bonds	7/321	144/18368	0.0134178	0.0134178	0.0665616	BANK1/TLR7/TLR8/LYZ/TLR1/TLR2/CHIT1	7
GO:0004866	endopeptidase inhibitor activity	8/321	180/18368	0.0140249	0.0140249	0.0687824	TFPI/BIRC3/SPINK5/SPINK1/CSTA/RENBP/RARRES1/SERPINA1	8
GO:0016857	racemase and epimerase activity, acting on carbohydrates and derivatives	2/321	11/18368	0.0150889	0.0150889	0.0723559	DSE/RENBP	2
GO:0042608	T cell receptor binding	2/321	11/18368	0.0150889	0.0150889	0.0723559	HLA-DRA/DOCK2	2
GO:0046906	tetrapyrrole binding	7/321	149/18368	0.0159233	0.0159233	0.0755181	CYP3A5/STEAP4/CYP4B1/PTGS2/CYBB/TBXAS1/CYP27A1	7
GO:0050660	flavin adenine dinucleotide binding	5/321	85/18368	0.0166337	0.0166337	0.0780298	DPYD/FMO5/STEAP4/CYBB/KMO	5
GO:0030414	peptidase inhibitor activity	8/321	187/18368	0.017268	0.017268	0.0799605	TFPI/BIRC3/SPINK5/SPINK1/CSTA/RENBP/RARRES1/SERPINA1	8
GO:0016209	antioxidant activity	5/321	86/18368	0.0174158	0.0174158	0.0799605	CLIC2/ALOX5AP/S100A9/PTGS2/APOE	5
GO:0015166	polyol transmembrane transporter activity	2/321	12/18368	0.0178997	0.0178997	0.0813171	AQP9/AQP3	2
GO:0003727	single-stranded RNA binding	5/321	87/18368	0.0182219	0.0182219	0.0819184	TLR7/TLR8/IFIH1/DDX60/ANXA1	5
GO:0016651	oxidoreductase activity, acting on NAD(P)H	5/321	88/18368	0.0190522	0.0190522	0.0847682	FMO5/NCF2/CYBB/KMO/NCF1	5
GO:0004623	phospholipase A2 activity	3/321	33/18368	0.0195899	0.0195899	0.0862713	PLA2G1B/PLA2G4A/PLA2G7	3
GO:0015250	water channel activity	2/321	13/18368	0.0209127	0.0209127	0.0907129	AQP9/AQP3	2
GO:0061135	endopeptidase regulator activity	8/321	194/18368	0.0210188	0.0210188	0.0907129	TFPI/BIRC3/SPINK5/SPINK1/CSTA/RENBP/RARRES1/SERPINA1	8
GO:0043621	protein self-association	4/321	61/18368	0.0219102	0.0219102	0.0936234	CTSC/CD2/CCL5/PPARG	4
GO:0042887	amide transmembrane transporter activity	3/321	35/18368	0.0229096	0.0229096	0.0969344	AQP9/AQP3/SLC15A3	3
GO:0004298	threonine-type endopeptidase activity	2/321	14/18368	0.0241202	0.0241202	0.100094	PSMB8/PSMB9	2
GO:0005068	transmembrane receptor protein tyrosine kinase adaptor activity	2/321	14/18368	0.0241202	0.0241202	0.100094	TRAT1/DOK2	2
GO:0046943	carboxylic acid transmembrane transporter activity	7/321	163/18368	0.0246732	0.0246732	0.101413	SLC6A14/ABCC3/SLC16A4/AQP9/SLC1A3/SLCO2B1/SLC7A2	7
GO:0005342	organic acid transmembrane transporter activity	7/321	164/18368	0.0254029	0.0254029	0.103428	SLC6A14/ABCC3/SLC16A4/AQP9/SLC1A3/SLCO2B1/SLC7A2	7
GO:0042056	chemoattractant activity	3/321	37/18368	0.0265156	0.0265156	0.106949	GPNMB/CXCL10/CCL5	3
GO:0071933	Arp2/3 complex binding	2/321	15/18368	0.0275143	0.0275143	0.10995	GMFG/IQGAP2	2
GO:0016705	oxidoreductase activity, acting on paired donors, with incorporation or reduction of molecular oxygen	7/321	170/18368	0.0300929	0.0300929	0.116667	CYP3A5/FMO5/CYP4B1/PTGS2/KMO/TBXAS1/CYP27A1	7
GO:0005372	water transmembrane transporter activity	2/321	16/18368	0.0310876	0.0310876	0.116667	AQP9/AQP3	2
GO:0016004	phospholipase activator activity	2/321	16/18368	0.0310876	0.0310876	0.116667	CCL8/CCL5	2
GO:0047498	calcium-dependent phospholipase A2 activity	2/321	16/18368	0.0310876	0.0310876	0.116667	PLA2G1B/PLA2G4A	2
GO:0050135	NAD(P)+ nucleosidase activity	2/321	16/18368	0.0310876	0.0310876	0.116667	TLR1/TLR2	2
GO:0050700	CARD domain binding	2/321	16/18368	0.0310876	0.0310876	0.116667	CASP1/NOD2	2
GO:0061809	NAD+ nucleotidase, cyclic ADP-ribose generating	2/321	16/18368	0.0310876	0.0310876	0.116667	TLR1/TLR2	2
GO:0043177	organic acid binding	6/321	135/18368	0.0313932	0.0313932	0.116799	ALOX5AP/S100A8/S100A9/SLC1A3/FOLR2/PPARG	6
GO:0016722	oxidoreductase activity, acting on metal ions	2/321	17/18368	0.0348329	0.0348329	0.125276	STEAP4/CP	2
GO:0016854	racemase and epimerase activity	2/321	17/18368	0.0348329	0.0348329	0.125276	DSE/RENBP	2
GO:0031420	alkali metal ion binding	2/321	17/18368	0.0348329	0.0348329	0.125276	CAPN3/SLC34A2	2
GO:0043395	heparan sulfate proteoglycan binding	2/321	17/18368	0.0348329	0.0348329	0.125276	APOE/PTPRC	2
GO:0048029	monosaccharide binding	4/321	71/18368	0.0356812	0.0356812	0.127267	HK3/MRC1/CLEC4A/COLEC12	4
GO:0030228	lipoprotein particle receptor activity	2/321	18/18368	0.0387431	0.0387431	0.135866	OLR1/APOBR	2
GO:0004180	carboxypeptidase activity	3/321	43/18368	0.0390367	0.0390367	0.135866	CPB2/CPVL/CPA3	3
GO:0016709	oxidoreductase activity, acting on paired donors, with incorporation or reduction of molecular oxygen, NAD(P)H as one donor, and incorporation of one atom of oxygen	3/321	43/18368	0.0390367	0.0390367	0.135866	FMO5/KMO/CYP27A1	3
GO:0003725	double-stranded RNA binding	4/321	74/18368	0.0405977	0.0405977	0.140169	TLR7/TLR8/IFIH1/DDX60	4
GO:0015293	symporter activity	6/321	144/18368	0.0410002	0.0410002	0.140435	SLC22A3/SLC6A14/SLC34A2/SLC16A4/SLC15A3/SLC1A3	6
GO:0001784	phosphotyrosine residue binding	3/321	44/18368	0.0413683	0.0413683	0.14058	HCK/SAMSN1/FGR	3
GO:0004745	NAD-retinol dehydrogenase activity	2/321	19/18368	0.0428114	0.0428114	0.144348	ADH1B/HSD17B6	2
GO:1901681	sulfur compound binding	9/321	265/18368	0.0439049	0.0439049	0.146887	APOH/GPNMB/CCL8/CXCL10/APOE/PTPRC/CXCL11/GREM2/CXCL13	9
GO:0008528	G protein-coupled peptide receptor activity	6/321	147/18368	0.0445729	0.0445729	0.147975	SCTR/FPR3/CCR5/CCR1/CCRL2/CX3CR1	6
GO:0016505	peptidase activator activity involved in apoptotic process	2/321	20/18368	0.047031	0.047031	0.154943	CASP1/CTSC	2
GO:0030971	receptor tyrosine kinase binding	4/321	78/18368	0.0477216	0.0477216	0.156027	TRAT1/DOK2/ITGAX/CD2	4
GO:0015125	bile acid transmembrane transporter activity	2/321	21/18368	0.0513955	0.0513955	0.166776	ABCC3/SLCO2B1	2
GO:0001653	peptide receptor activity	6/321	153/18368	0.0522862	0.0522862	0.1684	SCTR/FPR3/CCR5/CCR1/CCRL2/CX3CR1	6
GO:0019207	kinase regulator activity	8/321	233/18368	0.0527561	0.0527561	0.168655	TREM2/CXCL10/TESC/NCKAP1L/GMFG/RAC2/CCL5/CDK5R2	8
GO:0004602	glutathione peroxidase activity	2/321	22/18368	0.0558985	0.0558985	0.176092	CLIC2/ALOX5AP	2
GO:0005537	mannose binding	2/321	22/18368	0.0558985	0.0558985	0.176092	MRC1/CLEC4A	2
GO:0004197	cysteine-type endopeptidase activity	5/321	119/18368	0.0578709	0.0578709	0.180985	UCHL1/CAPN3/CTSS/CASP1/CTSC	5
GO:0004601	peroxidase activity	3/321	51/18368	0.0595752	0.0595752	0.184974	CLIC2/ALOX5AP/PTGS2	3
GO:0005248	voltage-gated sodium channel activity	2/321	23/18368	0.0605339	0.0605339	0.185285	SCN1A/SCN3A	2
GO:0016702	oxidoreductase activity, acting on single donors with incorporation of molecular oxygen, incorporation of two atoms of oxygen	2/321	23/18368	0.0605339	0.0605339	0.185285	ALOX5AP/PTGS2	2
GO:0016701	oxidoreductase activity, acting on single donors with incorporation of molecular oxygen	2/321	24/18368	0.0652957	0.0652957	0.197065	ALOX5AP/PTGS2	2
GO:0070003	threonine-type peptidase activity	2/321	24/18368	0.0652957	0.0652957	0.197065	PSMB8/PSMB9	2
GO:0019887	protein kinase regulator activity	7/321	204/18368	0.0676017	0.0676017	0.202032	CXCL10/TESC/NCKAP1L/GMFG/RAC2/CCL5/CDK5R2	7
GO:0048306	calcium-dependent protein binding	4/321	88/18368	0.068346	0.068346	0.202032	RAC3/S100A8/S100A9/ANXA1	4
GO:0051219	phosphoprotein binding	4/321	88/18368	0.068346	0.068346	0.202032	TOX3/HCK/SAMSN1/FGR	4
GO:0030247	polysaccharide binding	2/321	25/18368	0.0701782	0.0701782	0.203685	HLA-DRA/CLEC7A	2
GO:0070330	aromatase activity	2/321	25/18368	0.0701782	0.0701782	0.203685	CYP3A5/CYP4B1	2
GO:0009055	electron transfer activity	5/321	126/18368	0.0703208	0.0703208	0.203685	STEAP4/HSD17B6/NCF2/CYBB/NCF1	5
GO:0016684	oxidoreductase activity, acting on peroxide as acceptor	3/321	55/18368	0.0713957	0.0713957	0.204059	CLIC2/ALOX5AP/PTGS2	3
GO:0030170	pyridoxal phosphate binding	3/321	55/18368	0.0713957	0.0713957	0.204059	SPTLC3/KYNU/ETNPPL	3
GO:0045309	protein phosphorylated amino acid binding	3/321	56/18368	0.0745033	0.0745033	0.210157	HCK/SAMSN1/FGR	3
GO:0070279	vitamin B6 binding	3/321	56/18368	0.0745033	0.0745033	0.210157	SPTLC3/KYNU/ETNPPL	3
GO:0022884	macromolecule transmembrane transporter activity	2/321	27/18368	0.0802827	0.0802827	0.22069	SLC15A3/AZGP1	2
GO:0030507	spectrin binding	2/321	27/18368	0.0802827	0.0802827	0.22069	PTPRC/GBP1	2
GO:0043425	bHLH transcription factor binding	2/321	27/18368	0.0802827	0.0802827	0.22069	ASCL1/BHLHE41	2
GO:0045499	chemorepellent activity	2/321	27/18368	0.0802827	0.0802827	0.22069	FLRT3/DPP4	2
GO:0008028	monocarboxylic acid transmembrane transporter activity	3/321	58/18368	0.080895	0.080895	0.220966	ABCC3/SLC16A4/SLCO2B1	3
GO:0051861	glycolipid binding	2/321	28/18368	0.0854938	0.0854938	0.232059	CD1C/TREM2	2
GO:0004181	metallocarboxypeptidase activity	2/321	29/18368	0.090804	0.090804	0.241908	CPB2/CPA3	2
GO:0016628	oxidoreductase activity, acting on the CH-CH group of donors, NAD or NADP as acceptor	2/321	29/18368	0.090804	0.090804	0.241908	DPYD/TBXAS1	2
GO:0043325	phosphatidylinositol-3,4-bisphosphate binding	2/321	29/18368	0.090804	0.090804	0.241908	NCF1/PLEK	2
GO:0004867	serine-type endopeptidase inhibitor activity	4/321	98/18368	0.0928439	0.0928439	0.245825	TFPI/SPINK5/SPINK1/SERPINA1	4
GO:0005217	intracellular ligand-gated ion channel activity	2/321	30/18368	0.0962081	0.0962081	0.251645	MCOLN3/CNGA3	2
GO:0017147	Wnt-protein binding	2/321	30/18368	0.0962081	0.0962081	0.251645	WIF1/FZD10	2
GO:0008157	protein phosphatase 1 binding	2/321	31/18368	0.101701	0.101701	0.262827	LILRB1/LILRB2	2
GO:0031210	phosphatidylcholine binding	2/321	31/18368	0.101701	0.101701	0.262827	RASGRP1/APOC1	2
GO:0015294	solute:cation symporter activity	4/321	104/18368	0.109281	0.109281	0.280734	SLC22A3/SLC34A2/SLC15A3/SLC1A3	4
GO:0052689	carboxylic ester hydrolase activity	5/321	147/18368	0.115656	0.115656	0.294339	PLA2G1B/AOAH/PLA2G4A/LIPA/PLA2G7	5
GO:0008237	metallopeptidase activity	6/321	190/18368	0.116718	0.116718	0.294339	MMP9/CPB2/MMP12/ADAMDEC1/DPEP2/CPA3	6
GO:0005543	phospholipid binding	12/321	466/18368	0.117862	0.117862	0.294339	RASGRP1/APOH/TREM2/PLA2G4A/APOE/SNX10/APOC1/PLA2G7/NCF1/IQGAP2/BIN2/ANXA1	12
GO:0019209	kinase activator activity	4/321	107/18368	0.117956	0.117956	0.294339	TREM2/NCKAP1L/CCL5/CDK5R2	4
GO:0019842	vitamin binding	5/321	148/18368	0.118098	0.118098	0.294339	SPTLC3/FOLR2/KYNU/ETNPPL/CALB1	5
GO:0043548	phosphatidylinositol 3-kinase binding	2/321	34/18368	0.118669	0.118669	0.294339	PTPN13/CORO1A	2
GO:0005518	collagen binding	3/321	69/18368	0.119913	0.119913	0.295725	MMP9/MMP12/CTSS	3
GO:0004857	enzyme inhibitor activity	3/321	70/18368	0.123754	0.123754	0.303464	SCGB1A1/APOC1/ANXA1	3
GO:0005506	iron ion binding	5/321	151/18368	0.12557	0.12557	0.306177	CYP3A5/CYP4B1/ACP5/TBXAS1/CYP27A1	5
GO:0015081	sodium ion transmembrane transporter activity	5/321	152/18368	0.128108	0.128108	0.310276	SLC22A3/SLC34A2/SCN1A/SLC1A3/SCN3A	5
GO:0015291	secondary active transmembrane transporter activity	7/321	240/18368	0.128689	0.128689	0.310276	SLC22A3/SLC6A14/SLC34A2/SLC16A4/SLC15A3/SLC1A3/SLCO2B1	7
GO:0061631	ubiquitin conjugating enzyme activity	2/321	36/18368	0.130343	0.130343	0.312518	UBE2S/UBE2C	2
GO:0008235	metalloexopeptidase activity	3/321	72/18368	0.131568	0.131568	0.313713	CPB2/DPEP2/CPA3	3
GO:0015370	solute:sodium symporter activity	3/321	73/18368	0.135539	0.135539	0.321387	SLC22A3/SLC34A2/SLC1A3	3
GO:0071949	FAD binding	2/321	37/18368	0.136276	0.136276	0.321387	STEAP4/KMO	2
GO:0008395	steroid hydroxylase activity	2/321	38/18368	0.142268	0.142268	0.333694	CYP3A5/CYP27A1	2
GO:0004540	ribonuclease activity	4/321	116/18368	0.145666	0.145666	0.339819	RNASE6/SAMHD1/RNASE1/AZGP1	4
GO:0019825	oxygen binding	2/321	39/18368	0.148314	0.148314	0.340475	CYP3A5/CYP4B1	2
GO:0050997	quaternary ammonium group binding	2/321	39/18368	0.148314	0.148314	0.340475	RASGRP1/APOC1	2
GO:0061650	ubiquitin-like protein conjugating enzyme activity	2/321	39/18368	0.148314	0.148314	0.340475	UBE2S/UBE2C	2
GO:0003779	actin binding	11/321	441/18368	0.151685	0.151685	0.34637	AIF1/CCR5/LCP1/GMFG/HCLS1/LSP1/IQGAP2/GBP1/NOD2/CORO1A/CDK5R2	11
GO:0015144	carbohydrate transmembrane transporter activity	2/321	40/18368	0.154412	0.154412	0.347088	AQP9/AQP3	2
GO:0016712	oxidoreductase activity, acting on paired donors, with incorporation or reduction of molecular oxygen, reduced flavin or flavoprotein as one donor, and incorporation of one atom of oxygen	2/321	40/18368	0.154412	0.154412	0.347088	CYP3A5/CYP4B1	2
GO:0043028	cysteine-type endopeptidase regulator activity involved in apoptotic process	2/321	40/18368	0.154412	0.154412	0.347088	BIRC3/CASP1	2
GO:0008330	protein tyrosine/threonine phosphatase activity	1/321	10/18368	0.161675	0.161675	0.347497	DUSP4	1
GO:0008401	retinoic acid 4-hydroxylase activity	1/321	10/18368	0.161675	0.161675	0.347497	CYP3A5	1
GO:0016595	glutamate binding	1/321	10/18368	0.161675	0.161675	0.347497	SLC1A3	1
GO:0018455	alcohol dehydrogenase [NAD(P)+] activity	1/321	10/18368	0.161675	0.161675	0.347497	ADH1B	1
GO:0036312	phosphatidylinositol 3-kinase regulatory subunit binding	1/321	10/18368	0.161675	0.161675	0.347497	PTPN13	1
GO:0070008	serine-type exopeptidase activity	1/321	10/18368	0.161675	0.161675	0.347497	CPVL	1
GO:0097027	ubiquitin-protein transferase activator activity	1/321	10/18368	0.161675	0.161675	0.347497	CDC20	1
GO:0097199	cysteine-type endopeptidase activity involved in apoptotic signaling pathway	1/321	10/18368	0.161675	0.161675	0.347497	CASP1	1
GO:0008307	structural constituent of muscle	2/321	42/18368	0.166746	0.166746	0.347497	CAPN3/SORBS2	2
GO:0035591	signaling adaptor activity	3/321	81/18368	0.168682	0.168682	0.347497	BANK1/TRAT1/DOK2	3
GO:0004714	transmembrane receptor protein tyrosine kinase activity	4/321	124/18368	0.172203	0.172203	0.347497	CSF1R/HCK/FGR/EPHA4	4
GO:0016616	oxidoreductase activity, acting on the CH-OH group of donors, NAD or NADP as acceptor	4/321	124/18368	0.172203	0.172203	0.347497	HPGD/ADH1B/HSD17B6/CYP27A1	4
GO:0016504	peptidase activator activity	2/321	43/18368	0.172976	0.172976	0.347497	CASP1/CTSC	2
GO:0005436	sodium:phosphate symporter activity	1/321	11/18368	0.176333	0.176333	0.347497	SLC34A2	1
GO:0005536	glucose binding	1/321	11/18368	0.176333	0.176333	0.347497	HK3	1
GO:0008199	ferric iron binding	1/321	11/18368	0.176333	0.176333	0.347497	ACP5	1
GO:0008603	cAMP-dependent protein kinase regulator activity	1/321	11/18368	0.176333	0.176333	0.347497	CXCL10	1
GO:0015378	sodium:chloride symporter activity	1/321	11/18368	0.176333	0.176333	0.347497	SLC22A3	1
GO:0030283	testosterone dehydrogenase [NAD(P)] activity	1/321	11/18368	0.176333	0.176333	0.347497	HSD17B6	1
GO:0032052	bile acid binding	1/321	11/18368	0.176333	0.176333	0.347497	PLA2G1B	1
GO:0035197	siRNA binding	1/321	11/18368	0.176333	0.176333	0.347497	TLR7	1
GO:0035673	oligopeptide transmembrane transporter activity	1/321	11/18368	0.176333	0.176333	0.347497	SLC15A3	1
GO:0047429	nucleoside-triphosphate diphosphatase activity	1/321	11/18368	0.176333	0.176333	0.347497	NUDT1	1
GO:0051400	BH domain binding	1/321	11/18368	0.176333	0.176333	0.347497	BCL2A1	1
GO:0099186	structural constituent of postsynapse	1/321	11/18368	0.176333	0.176333	0.347497	NEFH	1
GO:0102545	phosphatidyl phospholipase B activity	1/321	11/18368	0.176333	0.176333	0.347497	PLA2G4A	1
GO:0140036	ubiquitin-dependent protein binding	1/321	11/18368	0.176333	0.176333	0.347497	LAPTM5	1
GO:0016903	oxidoreductase activity, acting on the aldehyde or oxo group of donors	2/321	44/18368	0.179243	0.179243	0.350034	FMO5/FAR2	2
GO:0051879	Hsp90 protein binding	2/321	44/18368	0.179243	0.179243	0.350034	GBP1/NOD2	2
GO:0015171	amino acid transmembrane transporter activity	3/321	84/18368	0.181669	0.181669	0.353173	SLC6A14/SLC1A3/SLC7A2	3
GO:0042826	histone deacetylase binding	4/321	127/18368	0.182561	0.182561	0.353295	CDC20/MAGEA12/MAGEA6/BHLHE41	4
GO:0004715	non-membrane spanning protein tyrosine kinase activity	2/321	45/18368	0.185544	0.185544	0.353295	HCK/FGR	2
GO:0031072	heat shock protein binding	4/321	129/18368	0.189578	0.189578	0.353295	ITGB2/ITGAM/GBP1/NOD2	4
GO:0005095	GTPase inhibitor activity	1/321	12/18368	0.190736	0.190736	0.353295	IQGAP2	1
GO:0005221	intracellular cyclic nucleotide activated cation channel activity	1/321	12/18368	0.190736	0.190736	0.353295	CNGA3	1
GO:0008429	phosphatidylethanolamine binding	1/321	12/18368	0.190736	0.190736	0.353295	TREM2	1
GO:0015651	quaternary ammonium group transmembrane transporter activity	1/321	12/18368	0.190736	0.190736	0.353295	SLC22A3	1
GO:0022858	alanine transmembrane transporter activity	1/321	12/18368	0.190736	0.190736	0.353295	SLC6A14	1
GO:0043855	cyclic nucleotide-gated ion channel activity	1/321	12/18368	0.190736	0.190736	0.353295	CNGA3	1
GO:0046790	virion binding	1/321	12/18368	0.190736	0.190736	0.353295	SIGLEC1	1
GO:0097677	STAT family protein binding	1/321	12/18368	0.190736	0.190736	0.353295	PPARG	1
GO:0005272	sodium channel activity	2/321	46/18368	0.191876	0.191876	0.353887	SCN1A/SCN3A	2
GO:0008081	phosphoric diester hydrolase activity	3/321	89/18368	0.203872	0.203872	0.357998	CCR5/CCR1/CCL5	3
GO:0004312	fatty acid synthase activity	1/321	13/18368	0.204888	0.204888	0.357998	ELOVL4	1
GO:0005542	folic acid binding	1/321	13/18368	0.204888	0.204888	0.357998	FOLR2	1
GO:0008035	high-density lipoprotein particle binding	1/321	13/18368	0.204888	0.204888	0.357998	TREM2	1
GO:0017017	MAP kinase tyrosine/serine/threonine phosphatase activity	1/321	13/18368	0.204888	0.204888	0.357998	DUSP4	1
GO:0031404	chloride ion binding	1/321	13/18368	0.204888	0.204888	0.357998	CTSC	1
GO:0031432	titin binding	1/321	13/18368	0.204888	0.204888	0.357998	CAPN3	1
GO:0032036	myosin heavy chain binding	1/321	13/18368	0.204888	0.204888	0.357998	CORO1A	1
GO:0042301	phosphate ion binding	1/321	13/18368	0.204888	0.204888	0.357998	SLC34A2	1
GO:0061575	cyclin-dependent protein serine/threonine kinase activator activity	1/321	13/18368	0.204888	0.204888	0.357998	CDK5R2	1
GO:0061783	peptidoglycan muralytic activity	1/321	13/18368	0.204888	0.204888	0.357998	LYZ	1
GO:0072582	17-beta-hydroxysteroid dehydrogenase (NADP+) activity	1/321	13/18368	0.204888	0.204888	0.357998	HSD17B6	1
GO:0140035	ubiquitination-like modification-dependent protein binding	1/321	13/18368	0.204888	0.204888	0.357998	LAPTM5	1
GO:0002020	protease binding	4/321	135/18368	0.211121	0.211121	0.367401	BANK1/DPP4/CSTA/SERPINA1	4
GO:0004713	protein tyrosine kinase activity	4/321	136/18368	0.214778	0.214778	0.367419	CSF1R/HCK/FGR/EPHA4	4
GO:0016614	oxidoreductase activity, acting on CH-OH group of donors	4/321	136/18368	0.214778	0.214778	0.367419	HPGD/ADH1B/HSD17B6/CYP27A1	4
GO:0030159	signaling receptor complex adaptor activity	2/321	50/18368	0.217456	0.217456	0.367419	TRAT1/DOK2	2
GO:0005313	L-glutamate transmembrane transporter activity	1/321	14/18368	0.218794	0.218794	0.367419	SLC1A3	1
GO:0015373	anion:sodium symporter activity	1/321	14/18368	0.218794	0.218794	0.367419	SLC22A3	1
GO:0019992	diacylglycerol binding	1/321	14/18368	0.218794	0.218794	0.367419	RASGRP1	1
GO:0044594	17-beta-hydroxysteroid dehydrogenase (NAD+) activity	1/321	14/18368	0.218794	0.218794	0.367419	HSD17B6	1
GO:0045028	G protein-coupled purinergic nucleotide receptor activity	1/321	14/18368	0.218794	0.218794	0.367419	P2RY13	1
GO:0140666	annealing activity	1/321	14/18368	0.218794	0.218794	0.367419	ANXA1	1
GO:0008514	organic anion transmembrane transporter activity	5/321	185/18368	0.223357	0.223357	0.371568	SLC22A3/SLC6A14/SLC1A3/SLCO2B1/SLC7A2	5
GO:0005041	low-density lipoprotein particle receptor activity	1/321	15/18368	0.232456	0.232456	0.371568	OLR1	1
GO:0005545	1-phosphatidylinositol binding	1/321	15/18368	0.232456	0.232456	0.371568	SNX10	1
GO:0008020	G protein-coupled photoreceptor activity	1/321	15/18368	0.232456	0.232456	0.371568	ELOVL4	1
GO:0008559	ABC-type xenobiotic transporter activity	1/321	15/18368	0.232456	0.232456	0.371568	ABCC3	1
GO:0016805	dipeptidase activity	1/321	15/18368	0.232456	0.232456	0.371568	DPEP2	1
GO:0016846	carbon-sulfur lyase activity	1/321	15/18368	0.232456	0.232456	0.371568	ALOX5AP	1
GO:0030553	cGMP binding	1/321	15/18368	0.232456	0.232456	0.371568	CNGA3	1
GO:0042813	Wnt-activated receptor activity	1/321	15/18368	0.232456	0.232456	0.371568	FZD10	1
GO:0045125	bioactive lipid receptor activity	1/321	15/18368	0.232456	0.232456	0.371568	LPAR6	1
GO:0050998	nitric-oxide synthase binding	1/321	15/18368	0.232456	0.232456	0.371568	CD74	1
GO:0097153	cysteine-type endopeptidase activity involved in apoptotic process	1/321	15/18368	0.232456	0.232456	0.371568	CASP1	1
GO:1904680	peptide transmembrane transporter activity	1/321	15/18368	0.232456	0.232456	0.371568	SLC15A3	1
GO:0008022	protein C-terminus binding	5/321	189/18368	0.23614	0.23614	0.372341	CDC20/NCF2/CORO1A/CNGA3/PPARG	5
GO:0050661	NADP binding	2/321	53/18368	0.236829	0.236829	0.372341	DPYD/FMO5	2
GO:1901505	carbohydrate derivative transmembrane transporter activity	2/321	53/18368	0.236829	0.236829	0.372341	ABCC3/SLC15A3	2
GO:0008234	cysteine-type peptidase activity	5/321	190/18368	0.239367	0.239367	0.372341	UCHL1/CAPN3/CTSS/CASP1/CTSC	5
GO:0019199	transmembrane receptor protein kinase activity	4/321	143/18368	0.240834	0.240834	0.372341	CSF1R/HCK/FGR/EPHA4	4
GO:0005544	calcium-dependent phospholipid binding	2/321	54/18368	0.243309	0.243309	0.372341	PLA2G4A/ANXA1	2
GO:0004198	calcium-dependent cysteine-type endopeptidase activity	1/321	16/18368	0.245881	0.245881	0.372341	CAPN3	1
GO:0005283	amino acid:sodium symporter activity	1/321	16/18368	0.245881	0.245881	0.372341	SLC1A3	1
GO:0005523	tropomyosin binding	1/321	16/18368	0.245881	0.245881	0.372341	TNNT1	1
GO:0008191	metalloendopeptidase inhibitor activity	1/321	16/18368	0.245881	0.245881	0.372341	RARRES1	1
GO:0015172	acidic amino acid transmembrane transporter activity	1/321	16/18368	0.245881	0.245881	0.372341	SLC1A3	1
GO:0015347	sodium-independent organic anion transmembrane transporter activity	1/321	16/18368	0.245881	0.245881	0.372341	SLCO2B1	1
GO:0016894	endonuclease activity, active with either ribo- or deoxyribonucleic acids and producing 3'-phosphomonoesters	1/321	16/18368	0.245881	0.245881	0.372341	RNASE1	1
GO:0036122	BMP binding	1/321	16/18368	0.245881	0.245881	0.372341	GREM2	1
GO:0070403	NAD+ binding	1/321	16/18368	0.245881	0.245881	0.372341	HPGD	1
GO:0004869	cysteine-type endopeptidase inhibitor activity	2/321	56/18368	0.256289	0.256289	0.374271	BIRC3/CSTA	2
GO:0050840	extracellular matrix binding	2/321	56/18368	0.256289	0.256289	0.374271	SPP1/CTSS	2
GO:0016829	lyase activity	5/321	196/18368	0.258976	0.258976	0.374271	ALOX5AP/NPL/TBXAS1/ETNPPL/RNASE1	5
GO:0005001	transmembrane receptor protein tyrosine phosphatase activity	1/321	17/18368	0.259072	0.259072	0.374271	PTPRC	1
GO:0005005	transmembrane-ephrin receptor activity	1/321	17/18368	0.259072	0.259072	0.374271	EPHA4	1
GO:0008656	cysteine-type endopeptidase activator activity involved in apoptotic process	1/321	17/18368	0.259072	0.259072	0.374271	CASP1	1
GO:0009881	photoreceptor activity	1/321	17/18368	0.259072	0.259072	0.374271	ELOVL4	1
GO:0015174	basic amino acid transmembrane transporter activity	1/321	17/18368	0.259072	0.259072	0.374271	SLC7A2	1
GO:0015278	calcium-release channel activity	1/321	17/18368	0.259072	0.259072	0.374271	MCOLN3	1
GO:0015377	cation:chloride symporter activity	1/321	17/18368	0.259072	0.259072	0.374271	SLC22A3	1
GO:0019198	transmembrane receptor protein phosphatase activity	1/321	17/18368	0.259072	0.259072	0.374271	PTPRC	1
GO:0034185	apolipoprotein binding	1/321	17/18368	0.259072	0.259072	0.374271	TREM2	1
GO:0046965	retinoid X receptor binding	1/321	17/18368	0.259072	0.259072	0.374271	PPARG	1
GO:0030295	protein kinase activator activity	3/321	101/18368	0.259297	0.259297	0.374271	NCKAP1L/CCL5/CDK5R2	3
GO:0019001	guanyl nucleotide binding	9/321	398/18368	0.262391	0.262391	0.376221	RAC3/IFI44L/SAMHD1/GIMAP4/GBP2/GIMAP6/RAC2/GBP1/CNGA3	9
GO:0032561	guanyl ribonucleotide binding	9/321	398/18368	0.262391	0.262391	0.376221	RAC3/IFI44L/SAMHD1/GIMAP4/GBP2/GIMAP6/RAC2/GBP1/CNGA3	9
GO:0004725	protein tyrosine phosphatase activity	3/321	102/18368	0.264013	0.264013	0.377293	PTPN13/PTPRC/DUSP4	3
GO:0004303	estradiol 17-beta-dehydrogenase activity	1/321	18/18368	0.272032	0.272032	0.382421	HSD17B6	1
GO:0016755	aminoacyltransferase activity	1/321	18/18368	0.272032	0.272032	0.382421	F13A1	1
GO:0033549	MAP kinase phosphatase activity	1/321	18/18368	0.272032	0.272032	0.382421	DUSP4	1
GO:0098641	cadherin binding involved in cell-cell adhesion	1/321	18/18368	0.272032	0.272032	0.382421	ANXA1	1
GO:0098918	structural constituent of synapse	1/321	18/18368	0.272032	0.272032	0.382421	NEFH	1
GO:0016627	oxidoreductase activity, acting on the CH-CH group of donors	2/321	60/18368	0.282267	0.282267	0.395174	DPYD/TBXAS1	2
GO:0005003	ephrin receptor activity	1/321	19/18368	0.284767	0.284767	0.395174	EPHA4	1
GO:0005326	neurotransmitter transmembrane transporter activity	1/321	19/18368	0.284767	0.284767	0.395174	SLC22A3	1
GO:0010314	phosphatidylinositol-5-phosphate binding	1/321	19/18368	0.284767	0.284767	0.395174	PLA2G4A	1
GO:0051087	chaperone binding	3/321	107/18368	0.287735	0.287735	0.398014	PDPN/CTSC/CP	3
GO:0015179	L-amino acid transmembrane transporter activity	2/321	61/18368	0.288754	0.288754	0.398147	SLC1A3/SLC7A2	2
GO:0016408	C-acyltransferase activity	1/321	20/18368	0.297279	0.297279	0.403457	SPTLC3	1
GO:0030296	protein tyrosine kinase activator activity	1/321	20/18368	0.297279	0.297279	0.403457	CCL5	1
GO:0030506	ankyrin binding	1/321	20/18368	0.297279	0.297279	0.403457	PTPRC	1
GO:0031690	adrenergic receptor binding	1/321	20/18368	0.297279	0.297279	0.403457	UCHL1	1
GO:0097001	ceramide binding	1/321	20/18368	0.297279	0.297279	0.403457	PLA2G4A	1
GO:0004222	metalloendopeptidase activity	3/321	111/18368	0.306829	0.306829	0.413665	MMP9/MMP12/ADAMDEC1	3
GO:0001614	purinergic nucleotide receptor activity	1/321	21/18368	0.309573	0.309573	0.413665	P2RY13	1
GO:0016502	nucleotide receptor activity	1/321	21/18368	0.309573	0.309573	0.413665	P2RY13	1
GO:0019200	carbohydrate kinase activity	1/321	21/18368	0.309573	0.309573	0.413665	HK3	1
GO:0042578	phosphoric ester hydrolase activity	8/321	366/18368	0.310431	0.310431	0.413665	PTPN13/ACP5/SAMHD1/CCR5/PTPRC/CCR1/CCL5/DUSP4	8
GO:0008509	anion transmembrane transporter activity	7/321	314/18368	0.310551	0.310551	0.413665	SLC22A3/SLC6A14/ABCC3/CLIC2/SLC1A3/SLCO2B1/SLC7A2	7
GO:0005416	amino acid:cation symporter activity	1/321	22/18368	0.321653	0.321653	0.418128	SLC1A3	1
GO:0008093	cytoskeletal anchor activity	1/321	22/18368	0.321653	0.321653	0.418128	SORBS2	1
GO:0008320	protein transmembrane transporter activity	1/321	22/18368	0.321653	0.321653	0.418128	AZGP1	1
GO:0015296	anion:cation symporter activity	1/321	22/18368	0.321653	0.321653	0.418128	SLC22A3	1
GO:0033691	sialic acid binding	1/321	22/18368	0.321653	0.321653	0.418128	CD33	1
GO:0043027	cysteine-type endopeptidase inhibitor activity involved in apoptotic process	1/321	22/18368	0.321653	0.321653	0.418128	BIRC3	1
GO:0055106	ubiquitin-protein transferase regulator activity	1/321	22/18368	0.321653	0.321653	0.418128	CDC20	1
GO:0120020	cholesterol transfer activity	1/321	22/18368	0.321653	0.321653	0.418128	APOE	1
GO:0022853	active ion transmembrane transporter activity	6/321	267/18368	0.324704	0.324704	0.420827	SLC22A3/SLC34A2/ABCC3/SLC15A3/SLC1A3/SLCO2B1	6
GO:0097110	scaffold protein binding	2/321	67/18368	0.327472	0.327472	0.422114	CD163/TREM2	2
GO:0051015	actin filament binding	5/321	217/18368	0.330033	0.330033	0.422114	AIF1/LCP1/HCLS1/IQGAP2/CORO1A	5
GO:0008483	transaminase activity	1/321	23/18368	0.333522	0.333522	0.422114	ETNPPL	1
GO:0017134	fibroblast growth factor binding	1/321	23/18368	0.333522	0.333522	0.422114	CXCL13	1
GO:0050750	low-density lipoprotein particle receptor binding	1/321	23/18368	0.333522	0.333522	0.422114	APOE	1
GO:0070412	R-SMAD binding	1/321	23/18368	0.333522	0.333522	0.422114	PPARG	1
GO:0120015	sterol transfer activity	1/321	23/18368	0.333522	0.333522	0.422114	APOE	1
GO:0140103	catalytic activity, acting on a glycoprotein	1/321	23/18368	0.333522	0.333522	0.422114	GCNT3	1
GO:0005525	GTP binding	8/321	377/18368	0.339012	0.339012	0.427808	RAC3/IFI44L/SAMHD1/GIMAP4/GBP2/GIMAP6/RAC2/GBP1	8
GO:0001965	G-protein alpha-subunit binding	1/321	24/18368	0.345184	0.345184	0.428086	RGS1	1
GO:0004622	lysophospholipase activity	1/321	24/18368	0.345184	0.345184	0.428086	PLA2G4A	1
GO:0015295	solute:proton symporter activity	1/321	24/18368	0.345184	0.345184	0.428086	SLC15A3	1
GO:0016769	transferase activity, transferring nitrogenous groups	1/321	24/18368	0.345184	0.345184	0.428086	ETNPPL	1
GO:0043274	phospholipase binding	1/321	24/18368	0.345184	0.345184	0.428086	BANK1	1
GO:0070840	dynein complex binding	1/321	24/18368	0.345184	0.345184	0.428086	NEFH	1
GO:0004860	protein kinase inhibitor activity	2/321	70/18368	0.346632	0.346632	0.428651	TESC/GMFG	2
GO:0016811	hydrolase activity, acting on carbon-nitrogen (but not peptide) bonds, in linear amides	2/321	71/18368	0.35298	0.35298	0.435253	VNN2/VNN1	2
GO:0005201	extracellular matrix structural constituent	4/321	172/18368	0.354077	0.354077	0.435363	MFAP4/FGL2/CD4/CHI3L1	4
GO:0005104	fibroblast growth factor receptor binding	1/321	25/18368	0.356642	0.356642	0.437271	FLRT3	1
GO:0005179	hormone activity	3/321	122/18368	0.359435	0.359435	0.439446	CALCA/SST/CGA	3
GO:0004364	glutathione transferase activity	1/321	26/18368	0.367901	0.367901	0.443515	ALOX5AP	1
GO:0008198	ferrous iron binding	1/321	26/18368	0.367901	0.367901	0.443515	ACP5	1
GO:0042974	retinoic acid receptor binding	1/321	26/18368	0.367901	0.367901	0.443515	PPARG	1
GO:0043225	ATPase-coupled inorganic anion transmembrane transporter activity	1/321	26/18368	0.367901	0.367901	0.443515	ABCC3	1
GO:0099604	ligand-gated calcium channel activity	1/321	26/18368	0.367901	0.367901	0.443515	MCOLN3	1
GO:0019210	kinase inhibitor activity	2/321	74/18368	0.371888	0.371888	0.447073	TESC/GMFG	2
GO:0004190	aspartic-type endopeptidase activity	1/321	27/18368	0.378963	0.378963	0.453054	CTSE	1
GO:0051393	alpha-actinin binding	1/321	27/18368	0.378963	0.378963	0.453054	PPARG	1
GO:0140678	molecular function inhibitor activity	3/321	128/18368	0.387933	0.387933	0.45681	SCGB1A1/APOC1/ANXA1	3
GO:0001968	fibronectin binding	1/321	28/18368	0.389833	0.389833	0.45681	CTSS	1
GO:0015101	organic cation transmembrane transporter activity	1/321	28/18368	0.389833	0.389833	0.45681	SLC22A3	1
GO:0043236	laminin binding	1/321	28/18368	0.389833	0.389833	0.45681	CTSS	1
GO:0046875	ephrin receptor binding	1/321	28/18368	0.389833	0.389833	0.45681	EPHA4	1
GO:0070001	aspartic-type peptidase activity	1/321	28/18368	0.389833	0.389833	0.45681	CTSE	1
GO:0070325	lipoprotein particle receptor binding	1/321	28/18368	0.389833	0.389833	0.45681	APOE	1
GO:0003724	RNA helicase activity	2/321	77/18368	0.390573	0.390573	0.45681	IFIH1/DDX60	2
GO:0003785	actin monomer binding	1/321	29/18368	0.400512	0.400512	0.463678	CORO1A	1
GO:0046625	sphingolipid binding	1/321	29/18368	0.400512	0.400512	0.463678	PLA2G4A	1
GO:0070273	phosphatidylinositol-4-phosphate binding	1/321	29/18368	0.400512	0.400512	0.463678	PLA2G4A	1
GO:0008186	ATP-dependent activity, acting on RNA	2/321	79/18368	0.402891	0.402891	0.463678	IFIH1/DDX60	2
GO:0016835	carbon-oxygen lyase activity	2/321	79/18368	0.402891	0.402891	0.463678	TBXAS1/ETNPPL	2
GO:0034987	immunoglobulin receptor binding	2/321	79/18368	0.402891	0.402891	0.463678	FGR/TRBC1	2
GO:0005343	organic acid:sodium symporter activity	1/321	30/18368	0.411005	0.411005	0.470507	SLC1A3	1
GO:0033764	steroid dehydrogenase activity, acting on the CH-OH group of donors, NAD or NADP as acceptor	1/321	30/18368	0.411005	0.411005	0.470507	HSD17B6	1
GO:0030674	protein-macromolecule adaptor activity	6/321	296/18368	0.414833	0.414833	0.473401	BANK1/TRAT1/FLRT3/NEFH/SORBS2/DOK2	6
GO:0022804	active transmembrane transporter activity	8/321	406/18368	0.415726	0.415726	0.473401	SLC22A3/SLC6A14/SLC34A2/ABCC3/SLC16A4/SLC15A3/SLC1A3/SLCO2B1	8
GO:0005164	tumor necrosis factor receptor binding	1/321	31/18368	0.421316	0.421316	0.475997	CD40LG	1
GO:0042910	xenobiotic transmembrane transporter activity	1/321	31/18368	0.421316	0.421316	0.475997	ABCC3	1
GO:0140318	protein transporter activity	1/321	31/18368	0.421316	0.421316	0.475997	AZGP1	1
GO:0030515	snoRNA binding	1/321	32/18368	0.431446	0.431446	0.484903	NUDT1	1
GO:0048019	receptor antagonist activity	1/321	32/18368	0.431446	0.431446	0.484903	CCL5	1
GO:0019902	phosphatase binding	4/321	196/18368	0.448463	0.448463	0.50272	LILRB1/LILRB2/CD33/CTSC	4
GO:0016229	steroid dehydrogenase activity	1/321	34/18368	0.451179	0.451179	0.504454	HSD17B6	1
GO:0001227	DNA-binding transcription repressor activity, RNA polymerase II-specific	6/321	310/18368	0.458129	0.458129	0.510901	ASCL1/TFEC/IRF8/IFI16/BHLHE41/PPARG	6
GO:0060090	molecular adaptor activity	7/321	369/18368	0.466696	0.466696	0.516202	BANK1/CAPN3/TRAT1/FLRT3/NEFH/SORBS2/DOK2	7
GO:0001217	DNA-binding transcription repressor activity	6/321	313/18368	0.467317	0.467317	0.516202	ASCL1/TFEC/IRF8/IFI16/BHLHE41/PPARG	6
GO:0005244	voltage-gated ion channel activity	4/321	201/18368	0.467667	0.467667	0.516202	SCN1A/CLIC2/CYBB/SCN3A	4
GO:0022832	voltage-gated channel activity	4/321	201/18368	0.467667	0.467667	0.516202	SCN1A/CLIC2/CYBB/SCN3A	4
GO:0015248	sterol transporter activity	1/321	36/18368	0.470229	0.470229	0.516389	APOE	1
GO:0042805	actinin binding	1/321	36/18368	0.470229	0.470229	0.516389	PPARG	1
GO:0016409	palmitoyltransferase activity	1/321	37/18368	0.479506	0.479506	0.520271	SPTLC3	1
GO:0016620	oxidoreductase activity, acting on the aldehyde or oxo group of donors, NAD or NADP as acceptor	1/321	37/18368	0.479506	0.479506	0.520271	FAR2	1
GO:0030551	cyclic nucleotide binding	1/321	37/18368	0.479506	0.479506	0.520271	CNGA3	1
GO:0046915	transition metal ion transmembrane transporter activity	1/321	37/18368	0.479506	0.479506	0.520271	SLC31A2	1
GO:0051213	dioxygenase activity	2/321	92/18368	0.479791	0.479791	0.520271	ALOX5AP/PTGS2	2
GO:0072341	modified amino acid binding	2/321	93/18368	0.485456	0.485456	0.525094	TREM2/FOLR2	2
GO:0015175	neutral amino acid transmembrane transporter activity	1/321	38/18368	0.48862	0.48862	0.526207	SLC6A14	1
GO:0019903	protein phosphatase binding	3/321	150/18368	0.488924	0.488924	0.526207	LILRB1/LILRB2/CD33	3
GO:0004553	hydrolase activity, hydrolyzing O-glycosyl compounds	2/321	94/18368	0.491082	0.491082	0.527215	LYZ/CHIT1	2
GO:0005547	phosphatidylinositol-3,4,5-trisphosphate binding	1/321	39/18368	0.497576	0.497576	0.531699	IQGAP2	1
GO:0015103	inorganic anion transmembrane transporter activity	3/321	152/18368	0.497722	0.497722	0.531699	SLC22A3/ABCC3/CLIC2	3
GO:0004518	nuclease activity	4/321	210/18368	0.501596	0.501596	0.533099	RNASE6/SAMHD1/RNASE1/AZGP1	4
GO:0003925	G protein activity	1/321	40/18368	0.506375	0.506375	0.533099	RAC3	1
GO:0004177	aminopeptidase activity	1/321	40/18368	0.506375	0.506375	0.533099	DPP4	1
GO:0042169	SH2 domain binding	1/321	40/18368	0.506375	0.506375	0.533099	LILRB1	1
GO:0044183	protein folding chaperone	1/321	40/18368	0.506375	0.506375	0.533099	CD74	1
GO:0005319	lipid transporter activity	3/321	154/18368	0.506444	0.506444	0.533099	ABCC3/SLCO2B1/APOE	3
GO:0004386	helicase activity	3/321	156/18368	0.515087	0.515087	0.540878	IFIH1/DDX60/ANXA1	3
GO:0001046	core promoter sequence-specific DNA binding	1/321	42/18368	0.523515	0.523515	0.543636	MMP12	1
GO:0019894	kinesin binding	1/321	42/18368	0.523515	0.523515	0.543636	NEFH	1
GO:0051539	4 iron, 4 sulfur cluster binding	1/321	42/18368	0.523515	0.523515	0.543636	DPYD	1
GO:0016853	isomerase activity	3/321	158/18368	0.523649	0.523649	0.543636	DSE/TBXAS1/RENBP	3
GO:0005496	steroid binding	2/321	100/18368	0.524012	0.524012	0.543636	GPR183/CALB1	2
GO:0030544	Hsp70 protein binding	1/321	43/18368	0.531861	0.531861	0.547828	NOD2	1
GO:0030547	signaling receptor inhibitor activity	1/321	43/18368	0.531861	0.531861	0.547828	CCL5	1
GO:0032266	phosphatidylinositol-3-phosphate binding	1/321	43/18368	0.531861	0.531861	0.547828	PLA2G4A	1
GO:0003924	GTPase activity	6/321	337/18368	0.539016	0.539016	0.55232	RAC3/RGS1/RGS13/GBP2/RAC2/GBP1	6
GO:0005200	structural constituent of cytoskeleton	2/321	103/18368	0.539933	0.539933	0.55232	NEFH/SORBS2	2
GO:0008375	acetylglucosaminyltransferase activity	1/321	44/18368	0.540061	0.540061	0.55232	GCNT3	1
GO:0022836	gated channel activity	6/321	340/18368	0.547698	0.547698	0.557916	SCN1A/CLIC2/CYBB/MCOLN3/CNGA3/SCN3A	6
GO:0048156	tau protein binding	1/321	45/18368	0.548118	0.548118	0.557916	APOE	1
GO:0061980	regulatory RNA binding	1/321	46/18368	0.556035	0.556035	0.564642	TLR7	1
GO:0005096	GTPase activator activity	8/321	462/18368	0.560501	0.560501	0.567842	RASGRP1/RGS1/NCKAP1L/DOCK2/DOCK10/ARHGAP25/IQGAP2/ACAP1	8
GO:0008138	protein tyrosine/serine/threonine phosphatase activity	1/321	47/18368	0.563813	0.563813	0.569859	DUSP4	1
GO:0120013	lipid transfer activity	1/321	48/18368	0.571456	0.571456	0.576234	APOE	1
GO:0019212	phosphatase inhibitor activity	1/321	49/18368	0.578964	0.578964	0.5784	TESC	1
GO:0032813	tumor necrosis factor receptor superfamily binding	1/321	49/18368	0.578964	0.578964	0.5784	CD40LG	1
GO:0043539	protein serine/threonine kinase activator activity	1/321	49/18368	0.578964	0.578964	0.5784	CDK5R2	1
GO:0098632	cell-cell adhesion mediator activity	1/321	49/18368	0.578964	0.578964	0.5784	ANXA1	1
GO:0016538	cyclin-dependent protein serine/threonine kinase regulator activity	1/321	50/18368	0.586342	0.586342	0.583071	CDK5R2	1
GO:0140359	ABC-type transporter activity	1/321	50/18368	0.586342	0.586342	0.583071	ABCC3	1
GO:0004721	phosphoprotein phosphatase activity	3/321	174/18368	0.58901	0.58901	0.583908	PTPN13/PTPRC/DUSP4	3
GO:0099094	ligand-gated cation channel activity	2/321	113/18368	0.590301	0.590301	0.583908	MCOLN3/CNGA3	2
GO:0003743	translation initiation factor activity	1/321	51/18368	0.593591	0.593591	0.583908	EIF1AY	1
GO:0016860	intramolecular oxidoreductase activity	1/321	51/18368	0.593591	0.593591	0.583908	TBXAS1	1
GO:0004879	nuclear receptor activity	1/321	52/18368	0.600713	0.600713	0.583908	PPARG	1
GO:0016597	amino acid binding	1/321	52/18368	0.600713	0.600713	0.583908	SLC1A3	1
GO:0016830	carbon-carbon lyase activity	1/321	52/18368	0.600713	0.600713	0.583908	NPL	1
GO:0017046	peptide hormone binding	1/321	52/18368	0.600713	0.600713	0.583908	SCTR	1
GO:0098531	ligand-activated transcription factor activity	1/321	52/18368	0.600713	0.600713	0.583908	PPARG	1
GO:1901682	sulfur compound transmembrane transporter activity	1/321	52/18368	0.600713	0.600713	0.583908	ABCC3	1
GO:0015267	channel activity	8/321	480/18368	0.603869	0.603869	0.585657	SCN1A/CLIC2/AQP9/AQP3/CYBB/MCOLN3/CNGA3/SCN3A	8
GO:0022803	passive transmembrane transporter activity	8/321	481/18368	0.606216	0.606216	0.586614	SCN1A/CLIC2/AQP9/AQP3/CYBB/MCOLN3/CNGA3/SCN3A	8
GO:0008374	O-acyltransferase activity	1/321	54/18368	0.614586	0.614586	0.593384	PLA2G4A	1
GO:0005080	protein kinase C binding	1/321	55/18368	0.621342	0.621342	0.596961	PLEK	1
GO:0030695	GTPase regulator activity	8/321	488/18368	0.622441	0.622441	0.596961	RASGRP1/RGS1/NCKAP1L/DOCK2/DOCK10/ARHGAP25/IQGAP2/ACAP1	8
GO:0060589	nucleoside-triphosphatase regulator activity	8/321	488/18368	0.622441	0.622441	0.596961	RASGRP1/RGS1/NCKAP1L/DOCK2/DOCK10/ARHGAP25/IQGAP2/ACAP1	8
GO:0051287	NAD binding	1/321	56/18368	0.627979	0.627979	0.599737	HPGD	1
GO:0046873	metal ion transmembrane transporter activity	7/321	430/18368	0.628115	0.628115	0.599737	SLC22A3/SLC34A2/SCN1A/SLC1A3/SLC31A2/MCOLN3/SCN3A	7
GO:0003697	single-stranded DNA binding	2/321	123/18368	0.636461	0.636461	0.606365	SAMHD1/ANXA1	2
GO:0016746	acyltransferase activity	4/321	250/18368	0.638893	0.638893	0.607341	SPTLC3/ELOVL4/PLA2G4A/F13A1	4
GO:0016765	transferase activity, transferring alkyl or aryl (other than methyl) groups	1/321	58/18368	0.640908	0.640908	0.607917	ALOX5AP	1
GO:0016810	hydrolase activity, acting on carbon-nitrogen (but not peptide) bonds	2/321	125/18368	0.64519	0.64519	0.610637	VNN2/VNN1	2
GO:0098631	cell adhesion mediator activity	1/321	59/18368	0.647203	0.647203	0.611202	ANXA1	1
GO:0001786	phosphatidylserine binding	1/321	60/18368	0.653389	0.653389	0.614355	TREM2	1
GO:0032934	sterol binding	1/321	60/18368	0.653389	0.653389	0.614355	GPR183	1
GO:0005507	copper ion binding	1/321	61/18368	0.659466	0.659466	0.618721	CP	1
GO:0004519	endonuclease activity	2/321	129/18368	0.66215	0.66215	0.619892	RNASE6/RNASE1	2
GO:0015078	proton transmembrane transporter activity	2/321	130/18368	0.666288	0.666288	0.621071	SLC15A3/ATP6V1B1	2
GO:0017124	SH3 domain binding	2/321	130/18368	0.666288	0.666288	0.621071	NCF1/HCLS1	2
GO:0140098	catalytic activity, acting on RNA	6/321	386/18368	0.670291	0.670291	0.623455	RNASE6/SAMHD1/IFIH1/DDX60/RNASE1/AZGP1	6
GO:0001228	DNA-binding transcription activator activity, RNA polymerase II-specific	7/321	450/18368	0.674754	0.674754	0.626257	HLF/FOSB/TFEC/MAFB/MAF/HOXC10/NEUROD1	7
GO:0016836	hydro-lyase activity	1/321	64/18368	0.677068	0.677068	0.627056	TBXAS1	1
GO:0046982	protein heterodimerization activity	5/321	328/18368	0.681988	0.681988	0.63026	CEACAM8/CYBB/BCL2A1/BHLHE41/NEUROD1	5
GO:0001216	DNA-binding transcription activator activity	7/321	456/18368	0.688015	0.688015	0.634472	HLF/FOSB/TFEC/MAFB/MAF/HOXC10/NEUROD1	7
GO:0019843	rRNA binding	1/321	68/18368	0.699134	0.699134	0.640346	RPS4Y1	1
GO:0051536	iron-sulfur cluster binding	1/321	68/18368	0.699134	0.699134	0.640346	DPYD	1
GO:0051540	metal cluster binding	1/321	68/18368	0.699134	0.699134	0.640346	DPYD	1
GO:0035091	phosphatidylinositol binding	4/321	271/18368	0.70032	0.70032	0.640346	PLA2G4A/SNX10/NCF1/IQGAP2	4
GO:0004521	endoribonuclease activity	1/321	69/18368	0.704411	0.704411	0.642725	RNASE1	1
GO:0070851	growth factor receptor binding	2/321	141/18368	0.709139	0.709139	0.645674	IL7/FLRT3	2
GO:0016791	phosphatase activity	4/321	275/18368	0.711129	0.711129	0.646123	PTPN13/ACP5/PTPRC/DUSP4	4
GO:0015276	ligand-gated ion channel activity	2/321	143/18368	0.716418	0.716418	0.648199	MCOLN3/CNGA3	2
GO:0022834	ligand-gated channel activity	2/321	143/18368	0.716418	0.716418	0.648199	MCOLN3/CNGA3	2
GO:0003678	DNA helicase activity	1/321	72/18368	0.719696	0.719696	0.649803	ANXA1	1
GO:0106306	protein serine phosphatase activity	1/321	73/18368	0.724614	0.724614	0.651517	DUSP4	1
GO:0106307	protein threonine phosphatase activity	1/321	73/18368	0.724614	0.724614	0.651517	DUSP4	1
GO:0005254	chloride channel activity	1/321	74/18368	0.729446	0.729446	0.65314	CLIC2	1
GO:0017022	myosin binding	1/321	74/18368	0.729446	0.729446	0.65314	CORO1A	1
GO:0019003	GDP binding	1/321	75/18368	0.734193	0.734193	0.65603	GBP1	1
GO:0016747	acyltransferase activity, transferring groups other than amino-acyl groups	3/321	222/18368	0.748073	0.748073	0.66705	SPTLC3/ELOVL4/PLA2G4A	3
GO:0005085	guanyl-nucleotide exchange factor activity	3/321	223/18368	0.750789	0.750789	0.668092	RASGRP1/DOCK2/DOCK10	3
GO:0046332	SMAD binding	1/321	79/18368	0.752367	0.752367	0.668119	PPARG	1
GO:0061629	RNA polymerase II-specific DNA-binding transcription factor binding	4/321	299/18368	0.770023	0.770023	0.682394	HCLS1/BHLHE41/PPARG/NEUROD1	4
GO:0008135	translation factor activity, RNA binding	1/321	84/18368	0.773351	0.773351	0.683939	EIF1AY	1
GO:0008013	beta-catenin binding	1/321	85/18368	0.77733	0.77733	0.685418	CTNND2	1
GO:0008083	growth factor activity	2/321	162/18368	0.7782	0.7782	0.685418	IL7/GMFG	2
GO:0042562	hormone binding	1/321	86/18368	0.78124	0.78124	0.686694	SCTR	1
GO:0005253	anion channel activity	1/321	87/18368	0.785081	0.785081	0.688667	CLIC2	1
GO:0051117	ATPase binding	1/321	89/18368	0.792562	0.792562	0.69382	SNX10	1
GO:0043130	ubiquitin binding	1/321	92/18368	0.803301	0.803301	0.701797	UCHL1	1
GO:1901981	phosphatidylinositol phosphate binding	2/321	173/18368	0.808325	0.808325	0.70476	PLA2G4A/IQGAP2	2
GO:0140297	DNA-binding transcription factor binding	5/321	394/18368	0.821716	0.821716	0.714791	ASCL1/HCLS1/BHLHE41/PPARG/NEUROD1	5
GO:0004722	protein serine/threonine phosphatase activity	1/321	98/18368	0.823143	0.823143	0.714791	DUSP4	1
GO:0031490	chromatin DNA binding	1/321	103/18368	0.838145	0.838145	0.726357	TOX3	1
GO:0005261	cation channel activity	4/321	335/18368	0.840233	0.840233	0.726707	SCN1A/MCOLN3/CNGA3/SCN3A	4
GO:0019208	phosphatase regulator activity	1/321	107/18368	0.849227	0.849227	0.733017	TESC	1
GO:0090079	translation regulator activity, nucleic acid binding	1/321	108/18368	0.851878	0.851878	0.733133	EIF1AY	1
GO:0042626	ATPase-coupled transmembrane transporter activity	1/321	109/18368	0.854482	0.854482	0.733133	ABCC3	1
GO:0008017	microtubule binding	3/321	271/18368	0.855625	0.855625	0.733133	NEFH/S100A8/S100A9	3
GO:0047485	protein N-terminus binding	1/321	110/18368	0.85704	0.85704	0.733133	ALOX5AP	1
GO:0008094	ATP-dependent activity, acting on DNA	1/321	111/18368	0.859553	0.859553	0.733133	ANXA1	1
GO:0032182	ubiquitin-like protein binding	1/321	111/18368	0.859553	0.859553	0.733133	UCHL1	1
GO:0004843	thiol-dependent deubiquitinase	1/321	113/18368	0.864449	0.864449	0.735854	UCHL1	1
GO:0101005	deubiquitinase activity	1/321	114/18368	0.866832	0.866832	0.73643	UCHL1	1
GO:0005516	calmodulin binding	2/321	201/18368	0.869187	0.869187	0.73698	RGS1/IQGAP2	2
GO:0005216	ion channel activity	5/321	432/18368	0.876709	0.876709	0.741655	SCN1A/CLIC2/MCOLN3/CNGA3/SCN3A	5
GO:0005262	calcium channel activity	1/321	119/18368	0.878138	0.878138	0.741655	MCOLN3	1
GO:0051020	GTPase binding	3/321	291/18368	0.886479	0.886479	0.747238	NCF2/LCP1/IQGAP2	3
GO:0019783	ubiquitin-like protein-specific protease activity	1/321	125/18368	0.890448	0.890448	0.74912	UCHL1	1
GO:0008242	omega peptidase activity	1/321	126/18368	0.892376	0.892376	0.749281	UCHL1	1
GO:0015085	calcium ion transmembrane transporter activity	1/321	135/18368	0.908272	0.908272	0.761148	MCOLN3	1
GO:0045182	translation regulator activity	1/321	140/18368	0.916068	0.916068	0.764466	EIF1AY	1
GO:0044389	ubiquitin-like protein ligase binding	3/321	316/18368	0.91671	0.91671	0.764466	UBE2C/UCHL1/LAPTM5	3
GO:0019838	growth factor binding	1/321	141/18368	0.917546	0.917546	0.764466	CXCL13	1
GO:0008194	UDP-glycosyltransferase activity	1/321	143/18368	0.920425	0.920425	0.765079	GCNT3	1
GO:0016922	nuclear receptor binding	1/321	144/18368	0.921826	0.921826	0.765079	PPARG	1
GO:0043021	ribonucleoprotein complex binding	1/321	149/18368	0.928474	0.928474	0.769116	IFIH1	1
GO:0045296	cadherin binding	3/321	332/18368	0.932013	0.932013	0.770569	ANXA1/CTNND2/CDH3	3
GO:0140030	modification-dependent protein binding	1/321	160/18368	0.94118	0.94118	0.776604	LAPTM5	1
GO:0031267	small GTPase binding	2/321	259/18368	0.942911	0.942911	0.776604	NCF2/IQGAP2	2
GO:0016874	ligase activity	1/321	165/18368	0.946186	0.946186	0.777817	UCHL1	1
GO:0016887	ATP hydrolysis activity	2/321	272/18368	0.952859	0.952859	0.781813	IFIH1/DDX60	2
GO:0015399	primary active transmembrane transporter activity	1/321	181/18368	0.959523	0.959523	0.78422	ABCC3	1
GO:0003735	structural constituent of ribosome	1/321	182/18368	0.960237	0.960237	0.78422	RPS4Y1	1
GO:0015631	tubulin binding	3/321	375/18368	0.961243	0.961243	0.78422	NEFH/S100A8/S100A9	3
GO:0031625	ubiquitin protein ligase binding	2/321	297/18368	0.967535	0.967535	0.787538	UCHL1/LAPTM5	2
GO:0016758	hexosyltransferase activity	1/321	197/18368	0.969562	0.969562	0.787538	GCNT3	1
GO:0061630	ubiquitin protein ligase activity	2/321	304/18368	0.970785	0.970785	0.787538	UBE2C/BIRC3	2
GO:0061659	ubiquitin-like protein ligase activity	2/321	316/18368	0.975641	0.975641	0.789993	UBE2C/BIRC3	2
GO:0000287	magnesium ion binding	1/321	221/18368	0.980161	0.980161	0.791336	TESC	1
GO:0004842	ubiquitin-protein transferase activity	3/321	433/18368	0.982419	0.982419	0.791336	UBE2S/UBE2C/BIRC3	3
GO:0140097	catalytic activity, acting on DNA	1/321	229/18368	0.982801	0.982801	0.791336	ANXA1	1
GO:0019787	ubiquitin-like protein transferase activity	3/321	458/18368	0.987617	0.987617	0.793733	UBE2S/UBE2C/BIRC3	3
GO:0003713	transcription coactivator activity	1/321	262/18368	0.990464	0.990464	0.794086	TOX3	1
GO:0016757	glycosyltransferase activity	1/321	270/18368	0.991735	0.991735	0.794086	GCNT3	1
GO:0106310	protein serine kinase activity	1/321	360/18368	0.998356	0.998356	0.796144	MAP4K1	1
GO:0004674	protein serine/threonine kinase activity	1/321	386/18368	0.99897	0.99897	0.796144	MAP4K1	1
GO:0003712	transcription coregulator activity	1/321	489/18368	0.99984	0.99984	0.796144	TOX3	1

## Sheet: KEGG
Supplementary Table 5. The KEGG enrichment analysis for the differentially expressed genes between the three COMAR Clusters.
ID	Description	GeneRatio	BgRatio	pvalue	p.adjust	qvalue	geneID	Count
hsa04145	Phagosome	28/206	152/8216	4.67413e-17	4.67413e-17	8.51184e-15	OLR1/SFTPD/HLA-DQB1/CD14/ITGB2/FCGR2C/MARCO/ITGAM/FCGR2A/HLA-DRA/NCF2/HLA-DPA1/CLEC7A/MRC1/CYBB/HLA-DMB/MSR1/CTSS/FCGR2B/TLR2/HLA-DPB1/NCF1/HLA-DMA/CORO1A/COLEC12/HLA-DOB/ATP6V1B1/HLA-DRB4	28
hsa05150	Staphylococcus aureus infection	20/206	96/8216	1.55681e-13	1.55681e-13	1.41751e-11	HLA-DQB1/C1QA/C1QB/C3AR1/ITGB2/FCGR2C/ITGAM/FCGR2A/HLA-DRA/HLA-DPA1/HLA-DMB/FPR3/C5AR1/FCGR2B/HLA-DPB1/HLA-DMA/SELPLG/HLA-DOB/CFD/HLA-DRB4	20
hsa05152	Tuberculosis	25/206	180/8216	2.06036e-12	2.06036e-12	1.25067e-10	HLA-DQB1/FCER1G/CD14/ITGB2/FCGR2C/ITGAM/FCGR2A/HLA-DRA/HLA-DPA1/CLEC7A/MRC1/HLA-DMB/TLR1/CD74/CTSS/FCGR2B/TLR2/ITGAX/HLA-DPB1/HLA-DMA/LSP1/NOD2/CORO1A/HLA-DOB/HLA-DRB4	25
hsa05140	Leishmaniasis	17/206	77/8216	4.12459e-12	4.12459e-12	1.87777e-10	HLA-DQB1/ITGB2/FCGR2C/PTGS2/ITGAM/FCGR2A/HLA-DRA/NCF2/HLA-DPA1/CYBB/HLA-DMB/TLR2/HLA-DPB1/NCF1/HLA-DMA/HLA-DOB/HLA-DRB4	17
hsa04640	Hematopoietic cell lineage	18/206	99/8216	3.07551e-11	3.07551e-11	1.12013e-09	IL7/CD1C/HLA-DQB1/CD14/CSF1R/CD33/ITGAM/HLA-DRA/HLA-DPA1/HLA-DMB/CSF2RA/CD4/HLA-DPB1/HLA-DMA/CD37/CD2/HLA-DOB/HLA-DRB4	18
hsa05310	Asthma	11/206	31/8216	1.02972e-10	1.02972e-10	3.12528e-09	CD40LG/FCER1A/HLA-DQB1/FCER1G/HLA-DRA/HLA-DPA1/HLA-DMB/HLA-DPB1/HLA-DMA/HLA-DOB/HLA-DRB4	11
hsa04672	Intestinal immune network for IgA production	13/206	49/8216	1.25863e-10	1.25863e-10	3.27434e-09	CD40LG/ICOS/HLA-DQB1/HLA-DRA/HLA-DPA1/HLA-DMB/CD86/HLA-DPB1/HLA-DMA/ITGB7/HLA-DOB/TNFRSF17/HLA-DRB4	13
hsa04514	Cell adhesion molecules	20/206	157/8216	1.81092e-09	1.81092e-09	3.93029e-08	CD40LG/ICOS/HLA-DQB1/ITGB2/ITGAM/HLA-DRA/HLA-DPA1/HLA-DMB/CD86/SIGLEC1/CD4/PTPRC/HLA-DPB1/HLA-DMA/SELPLG/CD2/ITGB7/HLA-DOB/HLA-DRB4/CDH3	20
hsa05416	Viral myocarditis	13/206	60/8216	1.94243e-09	1.94243e-09	3.93029e-08	CD40LG/RAC3/HLA-DQB1/ITGB2/HLA-DRA/HLA-DPA1/HLA-DMB/CD86/HLA-DPB1/HLA-DMA/RAC2/HLA-DOB/HLA-DRB4	13
hsa04610	Complement and coagulation cascades	15/206	86/8216	2.65348e-09	2.65348e-09	4.83214e-08	TFPI/C4BPA/CPB2/C7/VSIG4/C1QA/C1QB/C3AR1/ITGB2/ITGAM/C5AR1/ITGAX/F13A1/CFD/SERPINA1	15
hsa05323	Rheumatoid arthritis	15/206	93/8216	8.15106e-09	8.15106e-09	1.34941e-07	HLA-DQB1/ITGB2/HLA-DRA/HLA-DPA1/HLA-DMB/ACP5/CD86/TLR2/HLA-DPB1/HLA-DMA/CCL5/HLA-DOB/CCL2/ATP6V1B1/HLA-DRB4	15
hsa05330	Allograft rejection	10/206	38/8216	2.0232e-08	2.0232e-08	3.07029e-07	CD40LG/HLA-DQB1/HLA-DRA/HLA-DPA1/HLA-DMB/CD86/HLA-DPB1/HLA-DMA/HLA-DOB/HLA-DRB4	10
hsa04061	Viral protein interaction with cytokine and cytokine receptor	15/206	100/8216	2.2645e-08	2.2645e-08	3.17214e-07	CXCL14/CSF1R/CCL4/CCL8/CXCL10/CCL18/CXCL9/CCR5/CCR1/CXCL11/CCL5/CCL2/CX3CR1/CCL19/CXCL13	15
hsa05320	Autoimmune thyroid disease	11/206	53/8216	5.71418e-08	5.71418e-08	7.22399e-07	CD40LG/HLA-DQB1/HLA-DRA/HLA-DPA1/HLA-DMB/CD86/HLA-DPB1/HLA-DMA/HLA-DOB/CGA/HLA-DRB4	11
hsa04062	Chemokine signaling pathway	20/206	192/8216	5.9504e-08	5.9504e-08	7.22399e-07	RAC3/CXCL14/CCL4/CCL8/CXCL10/CCL18/CXCL9/HCK/CCR5/DOCK2/CCR1/NCF1/RAC2/FGR/CXCL11/CCL5/CCL2/CX3CR1/CCL19/CXCL13	20
hsa04612	Antigen processing and presentation	12/206	78/8216	4.54969e-07	4.54969e-07	5.17826e-06	HLA-DQB1/HLA-DRA/HLA-DPA1/HLA-DMB/CD74/CTSS/CD4/HLA-DPB1/HLA-DMA/HLA-DOB/KLRC3/HLA-DRB4	12
hsa05321	Inflammatory bowel disease	11/206	65/8216	5.15514e-07	5.15514e-07	5.52223e-06	HLA-DQB1/HLA-DRA/HLA-DPA1/HLA-DMB/TLR2/HLA-DPB1/HLA-DMA/NOD2/HLA-DOB/MAF/HLA-DRB4	11
hsa04380	Osteoclast differentiation	15/206	128/8216	6.36164e-07	6.36164e-07	6.43605e-06	FOSB/LILRB1/LILRB3/TYROBP/CSF1R/LILRB2/FCGR2C/TREM2/FCGR2A/NCF2/LCP2/ACP5/FCGR2B/NCF1/PPARG	15
hsa05332	Graft-versus-host disease	9/206	42/8216	7.15548e-07	7.15548e-07	6.85816e-06	HLA-DQB1/HLA-DRA/HLA-DPA1/HLA-DMB/CD86/HLA-DPB1/HLA-DMA/HLA-DOB/HLA-DRB4	9
hsa04940	Type I diabetes mellitus	9/206	43/8216	8.85489e-07	8.85489e-07	8.06261e-06	HLA-DQB1/HLA-DRA/HLA-DPA1/HLA-DMB/CD86/HLA-DPB1/HLA-DMA/HLA-DOB/HLA-DRB4	9
hsa05164	Influenza A	17/206	171/8216	1.1897e-06	1.1897e-06	1.03167e-05	IL33/TLR7/HLA-DQB1/CXCL10/HLA-DRA/HLA-DPA1/HLA-DMB/CASP1/HLA-DPB1/HLA-DMA/IFIH1/CCL5/HLA-DOB/CCL2/TPSAB1/TPSB2/HLA-DRB4	17
hsa04620	Toll-like receptor signaling pathway	13/206	104/8216	1.74165e-06	1.74165e-06	1.44165e-05	TLR7/CD14/CCL4/CXCL10/SPP1/TLR8/CXCL9/TLR1/CD86/TLR2/LY96/CXCL11/CCL5	13
hsa05145	Toxoplasmosis	13/206	112/8216	4.055e-06	4.055e-06	3.21059e-05	CD40LG/BIRC3/HLA-DQB1/HLA-DRA/HLA-DPA1/HLA-DMB/CCR5/TLR2/HLA-DPB1/HLA-DMA/LY96/HLA-DOB/HLA-DRB4	13
hsa04060	Cytokine-cytokine receptor interaction	22/206	295/8216	4.25092e-06	4.25092e-06	3.22548e-05	IL7/CD40LG/IL33/CXCL14/CSF1R/CCL4/CCL8/CXCL10/CCL18/CXCL9/CCR5/CSF2RA/CD4/CCR1/CXCL11/CCL5/CCL2/IL32/CX3CR1/CCL19/CXCL13/TNFRSF17	22
hsa05322	Systemic lupus erythematosus	14/206	136/8216	7.16772e-06	7.16772e-06	5.22112e-05	CD40LG/C7/HLA-DQB1/C1QA/C1QB/FCGR2A/HLA-DRA/HLA-DPA1/HLA-DMB/CD86/HLA-DPB1/HLA-DMA/HLA-DOB/HLA-DRB4	14
hsa04613	Neutrophil extracellular trap formation	16/206	190/8216	2.0975e-05	2.0975e-05	0.00014691	TLR7/ITGB2/AQP9/TLR8/ITGAM/FCGR2A/NCF2/CLEC7A/CYBB/FPR3/C5AR1/CASP1/TLR2/NCF1/SELPLG/RAC2	16
hsa05171	Coronavirus disease - COVID-19	17/206	232/8216	6.88577e-05	6.88577e-05	0.00046442	TLR7/C7/RPS4Y1/C1QA/C1QB/C3AR1/CXCL10/TLR8/FCGR2A/CYBB/C5AR1/CASP1/TLR2/F13A1/IFIH1/CCL2/CFD	17
hsa04658	Th1 and Th2 cell differentiation	10/206	92/8216	9.48938e-05	9.48938e-05	0.000617166	HLA-DQB1/HLA-DRA/HLA-DPA1/HLA-DMB/CD4/HLA-DPB1/HLA-DMA/HLA-DOB/MAF/HLA-DRB4	10
hsa05133	Pertussis	9/206	76/8216	0.000109349	0.000109349	0.000686654	C4BPA/C1QA/C1QB/CD14/ITGB2/ITGAM/IRF8/CASP1/LY96	9
hsa04664	Fc epsilon RI signaling pathway	7/206	68/8216	0.00149261	0.00149261	0.00884523	RAC3/FCER1A/FCER1G/ALOX5AP/PLA2G4A/LCP2/RAC2	7
hsa04659	Th17 cell differentiation	9/206	108/8216	0.00150574	0.00150574	0.00884523	HLA-DQB1/HLA-DRA/HLA-DPA1/HLA-DMB/CD4/HLA-DPB1/HLA-DMA/HLA-DOB/HLA-DRB4	9
hsa05417	Lipid and atherosclerosis	13/206	215/8216	0.00288758	0.00288758	0.0164326	OLR1/CD40LG/MMP9/CD14/NCF2/CYBB/CASP1/TLR2/NCF1/LY96/CCL5/CCL2/PPARG	13
hsa04662	B cell receptor signaling pathway	7/206	82/8216	0.00436139	0.00436139	0.0239995	RAC3/LILRB1/LILRB3/LILRB2/FCGR2B/RAC2/CD72	7
hsa04064	NF-kappa B signaling pathway	8/206	104/8216	0.00448083	0.00448083	0.0239995	CD40LG/BIRC3/CD14/CCL4/PTGS2/BCL2A1/LY96/CCL19	8
hsa04623	Cytosolic DNA-sensing pathway	6/206	66/8216	0.00600956	0.00600956	0.0312678	IL33/CCL4/CXCL10/SAMHD1/CASP1/CCL5	6
hsa04979	Cholesterol metabolism	5/206	51/8216	0.00869893	0.00869893	0.0439197	APOH/LIPA/APOE/APOC1/CYP27A1	5
hsa04657	IL-17 signaling pathway	7/206	94/8216	0.00913624	0.00913624	0.0439197	MMP9/FOSB/CXCL10/S100A8/S100A9/PTGS2/CCL2	7
hsa05202	Transcriptional misregulation in cancer	11/206	193/8216	0.00916474	0.00916474	0.0439197	HPGD/BIRC3/MMP9/CD14/CSF1R/ITGAM/BCL2A1/CD86/ITGB7/MAF/PPARG	11
hsa04666	Fc gamma R-mediated phagocytosis	7/206	97/8216	0.0107709	0.0107709	0.050293	PLA2G4A/HCK/FCGR2A/FCGR2B/PTPRC/NCF1/RAC2	7
hsa05134	Legionellosis	5/206	57/8216	0.0137485	0.0137485	0.0625919	CD14/ITGB2/ITGAM/CASP1/TLR2	5
hsa05340	Primary immunodeficiency	4/206	38/8216	0.0145514	0.0145514	0.0642061	CD40LG/ICOS/CD4/PTPRC	4
hsa00770	Pantothenate and CoA biosynthesis	3/206	21/8216	0.0148082	0.0148082	0.0642061	DPYD/VNN2/VNN1	3
hsa00590	Arachidonic acid metabolism	5/206	61/8216	0.018034	0.018034	0.0763742	HPGD/PLA2G1B/PLA2G4A/PTGS2/TBXAS1	5
hsa04668	TNF signaling pathway	7/206	112/8216	0.0222424	0.0222424	0.0920557	BIRC3/MMP9/CXCL10/PTGS2/NOD2/CCL5/CCL2	7
hsa05166	Human T-cell leukemia virus 1 infection	11/206	222/8216	0.023786	0.023786	0.0959535	CDC20/HLA-DQB1/ITGB2/HLA-DRA/HLA-DPA1/HLA-DMB/CD4/HLA-DPB1/HLA-DMA/HLA-DOB/HLA-DRB4	11
hsa04670	Leukocyte transendothelial migration	7/206	114/8216	0.024238	0.024238	0.0959535	MMP9/ITGB2/ITGAM/NCF2/CYBB/NCF1/RAC2	7
hsa05169	Epstein-Barr virus infection	10/206	202/8216	0.0305551	0.0305551	0.118388	HLA-DQB1/CXCL10/HLA-DRA/HLA-DPA1/HLA-DMB/TLR2/HLA-DPB1/HLA-DMA/HLA-DOB/HLA-DRB4	10
hsa00520	Amino sugar and nucleotide sugar metabolism	4/206	49/8216	0.033802	0.033802	0.12824	HK3/NPL/CHIT1/RENBP	4
hsa05144	Malaria	4/206	50/8216	0.0360452	0.0360452	0.133959	CD40LG/ITGB2/TLR2/CCL2	4
hsa04621	NOD-like receptor signaling pathway	9/206	186/8216	0.04417	0.04417	0.160872	BIRC3/CYBB/CASP1/GBP2/GBP1/NOD2/IFI16/CCL5/CCL2	9
hsa04660	T cell receptor signaling pathway	6/206	104/8216	0.0462464	0.0462464	0.16218	RASGRP1/CD40LG/ICOS/LCP2/CD4/PTPRC	6
hsa04650	Natural killer cell mediated cytotoxicity	7/206	131/8216	0.0463105	0.0463105	0.16218	RAC3/FCER1G/TYROBP/ITGB2/LCP2/RAC2/KLRC3	7
hsa04142	Lysosome	7/206	132/8216	0.0479106	0.0479106	0.164618	DMXL1/CTSE/LAPTM5/LIPA/ACP5/CTSS/CTSC	7
