# Supplementary material for: A novel classification method for LUAD that guides personalized immunotherapy on the basis of the cross-talk of coagulation- and macrophage-related genes
Source: Front Immunol. 2025 Feb 13;16:1518102. doi: 10.3389/fimmu.2025.1518102 (PMC11866059; doi:10.3389/fimmu.2025.1518102)
Supplement: Supplementary file 16 [file Table6.xlsx]

## Sheet: Sheet1
Supplementary Table 6. The results of the univariate Cox regression analysis.
Gene	Hazard_Ratio	HR_95L	HR_95H	Pvalue	HR	likelihood_pvalue	wald_pvalue	logrank_pvalue
KYNU	1.17384	1.08587	1.26893	5.51e-05	1.174(1.086-1.269)	8.34e-05	5.51e-05	5.22e-05
SFTPB	0.881422	0.823172	0.943793	0.000296586	0.881(0.823-0.944)	0.000568236	0.000296586	0.000271914
LY6D	1.1103	1.0476	1.17675	0.000418515	1.110(1.048-1.177)	0.000779449	0.000418515	0.00038387
EPHA4	0.878009	0.816719	0.943899	0.000425428	0.878(0.817-0.944)	0.000492788	0.000425428	0.000403746
HLF	0.844303	0.767605	0.928664	0.000495718	0.844(0.768-0.929)	0.000492634	0.000495718	0.000489363
S100A8	1.15108	1.06138	1.24835	0.000675927	1.151(1.061-1.248)	0.00090067	0.000675927	0.000678493
FOXM1	1.18657	1.07347	1.31159	0.000816396	1.187(1.073-1.312)	0.000695027	0.000816396	0.000803772
CORO1A	0.801485	0.701952	0.91513	0.00107214	0.801(0.702-0.915)	0.0012412	0.00107214	0.00105882
S100A9	1.13001	1.04999	1.21614	0.00110799	1.130(1.050-1.216)	0.00138301	0.00110799	0.0010804
MFAP4	0.89604	0.834831	0.961736	0.00236032	0.896(0.835-0.962)	0.00278312	0.00236032	0.00228856
SPINK5	0.91399	0.858195	0.973412	0.0051342	0.914(0.858-0.973)	0.00439675	0.0051342	0.00505816
CYP4B1	0.927298	0.879533	0.977656	0.00515028	0.927(0.880-0.978)	0.00537362	0.00515028	0.00511576
MUC16	1.0777	1.02221	1.13621	0.00553119	1.078(1.022-1.136)	0.00567648	0.00553119	0.00535095
SLC34A2	0.898108	0.831876	0.969612	0.00596867	0.898(0.832-0.970)	0.00809459	0.00596867	0.00600624
HSD17B6	0.892248	0.822525	0.967881	0.00602583	0.892(0.823-0.968)	0.00560567	0.00602583	0.00601255
CCL19	0.888237	0.814806	0.968286	0.00710294	0.888(0.815-0.968)	0.00740716	0.00710294	0.00704009
FMO5	0.890998	0.818607	0.96979	0.00759674	0.891(0.819-0.970)	0.00747532	0.00759674	0.00751667
CD40LG	0.851807	0.756158	0.959555	0.00830707	0.852(0.756-0.960)	0.00762338	0.00830707	0.00818181
TPSAB1	0.888563	0.81325	0.970851	0.00893287	0.889(0.813-0.971)	0.00922094	0.00893287	0.008897
KLK11	0.91881	0.862016	0.979345	0.00929289	0.919(0.862-0.979)	0.00900026	0.00929289	0.00923008
IFIH1	1.23367	1.05283	1.44557	0.00941522	1.234(1.053-1.446)	0.008276	0.00941522	0.00955747
XIST	0.938143	0.893896	0.984581	0.00958744	0.938(0.894-0.985)	0.00907865	0.00958744	0.00929348
UBE2C	1.17969	1.04061	1.33737	0.00982841	1.180(1.041-1.337)	0.0101964	0.00982841	0.00979708
SPP1	1.13907	1.0312	1.25823	0.0103122	1.139(1.031-1.258)	0.00827548	0.0103122	0.0101606
CD37	0.843972	0.739812	0.962797	0.0115999	0.844(0.740-0.963)	0.0119873	0.0115999	0.0115217
RNASE1	0.890684	0.81348	0.975216	0.0123337	0.891(0.813-0.975)	0.0128848	0.0123337	0.0121966
CXCL11	1.12416	1.02554	1.23227	0.0124831	1.124(1.026-1.232)	0.0138976	0.0124831	0.0124734
C1orf116	0.932425	0.882241	0.985465	0.0131868	0.932(0.882-0.985)	0.0147178	0.0131868	0.0129656
SPINK1	0.941457	0.897518	0.987548	0.0133689	0.941(0.898-0.988)	0.01329	0.0133689	0.0131731
MAP4K1	0.89877	0.825497	0.978546	0.0139013	0.899(0.825-0.979)	0.0135695	0.0139013	0.0136674
APOH	0.909278	0.842669	0.981151	0.0142771	0.909(0.843-0.981)	0.013389	0.0142771	0.0145035
BANK1	0.880078	0.793664	0.9759	0.0154102	0.880(0.794-0.976)	0.0176066	0.0154102	0.0155454
TPSB2	0.886557	0.802449	0.979481	0.0179026	0.887(0.802-0.979)	0.0186174	0.0179026	0.0179826
PLA2G1B	0.90218	0.828244	0.982715	0.0182935	0.902(0.828-0.983)	0.0165084	0.0182935	0.0184783
PPARG	1.10584	1.01703	1.20241	0.0185123	1.106(1.017-1.202)	0.0167301	0.0185123	0.0182687
TRBC1	0.8592	0.753225	0.980085	0.0238535	0.859(0.753-0.980)	0.0236057	0.0238535	0.0237155
CD74	0.856226	0.746265	0.98239	0.0268766	0.856(0.746-0.982)	0.0304413	0.0268766	0.0266795
C1orf95	0.879952	0.78542	0.985862	0.0274178	0.880(0.785-0.986)	0.0248346	0.0274178	0.027492
CD2	0.841328	0.721543	0.981	0.0274712	0.841(0.722-0.981)	0.0282256	0.0274712	0.0274788
TNNT1	1.06814	1.0071	1.13287	0.0281119	1.068(1.007-1.133)	0.0287918	0.0281119	0.0277232
ARHGAP25	0.840569	0.719396	0.982153	0.0287641	0.841(0.719-0.982)	0.0294465	0.0287641	0.0286576
SFTPD	0.944413	0.897188	0.994123	0.0288759	0.944(0.897-0.994)	0.0320221	0.0288759	0.0287128
PTPN13	0.895544	0.810802	0.989143	0.0296154	0.896(0.811-0.989)	0.0279329	0.0296154	0.0294875
UBE2S	1.13322	1.01202	1.26893	0.0302383	1.133(1.012-1.269)	0.0317226	0.0302383	0.0300862
HLA-DQB1	0.930307	0.870785	0.993899	0.0322446	0.930(0.871-0.994)	0.0325791	0.0322446	0.0319528
CDC20	1.1021	1.00736	1.20575	0.0340186	1.102(1.007-1.206)	0.0312812	0.0340186	0.0339388
HHLA2	0.922849	0.856595	0.994228	0.0346653	0.923(0.857-0.994)	0.0326224	0.0346653	0.0348367
DDX60	1.14851	1.00968	1.30643	0.0351553	1.149(1.010-1.306)	0.0340114	0.0351553	0.035076
RASGRP1	0.869333	0.763099	0.990357	0.0352332	0.869(0.763-0.990)	0.0376824	0.0352332	0.035454
IFI16	1.1678	1.0101	1.35013	0.0361078	1.168(1.010-1.350)	0.034554	0.0361078	0.0360823
VNN1	1.08265	1.00406	1.16739	0.0388934	1.083(1.004-1.167)	0.0408228	0.0388934	0.0393067
ADH1B	0.931706	0.870796	0.996877	0.0403016	0.932(0.871-0.997)	0.0396043	0.0403016	0.040088
ACAP1	0.883981	0.784436	0.99616	0.0430647	0.884(0.784-0.996)	0.0435578	0.0430647	0.0429819
MMP12	1.07919	1.00224	1.16204	0.0434617	1.079(1.002-1.162)	0.0434197	0.0434617	0.0431915
HCG4	1.09888	1.00275	1.20422	0.0435065	1.099(1.003-1.204)	0.0454308	0.0435065	0.0432121
CHIT1	0.933225	0.872415	0.998273	0.0444066	0.933(0.872-0.998)	0.0439053	0.0444066	0.0442014
CAPN3	0.923472	0.853932	0.998675	0.0462435	0.923(0.854-0.999)	0.0482857	0.0462435	0.0459441
VSIG4	1.12962	1.00176	1.27381	0.0467463	1.130(1.002-1.274)	0.0473304	0.0467463	0.0466877
IFT57	0.884732	0.783743	0.998734	0.0476529	0.885(0.784-0.999)	0.0475596	0.0476529	0.0475754
CD163	1.12825	1.00007	1.27286	0.0498623	1.128(1.000-1.273)	0.0475523	0.0498623	0.049749
